# Supplementary material for: The persistence and stabilization of auxiliary genes in the human skin virome
Source: Virol J. 2023 Mar 22;20:49. doi: 10.1186/s12985-023-02012-3 (PMC10031188; doi:10.1186/s12985-023-02012-3)
Supplement: Supplementary file 1 — Additional file 1. 16S reads per 1000 sequence reads in each sample. [file 12985_2023_2012_MOESM1_ESM.xlsx]

## Sheet: rpkr_updated
Sample	Percent 16S Reads per 100 reads	Contigs with AMR genes in Table 1
HV_001_18	0.001	k127_12842510
HV_001_19	0.001	k127_12842510
HV_002_18	0.001	k127_12842510
HV_002_21	0.001	NA
HV_003_01	0.001	NA
HV_003_03	0.001	NA
HV_003_09	0.001	NA
HV_003_13	0.001	NA
HV_003_16	0.001	NA
HV_003_18	0.001	NA
HV_004_01	0.001	k127_8634245
HV_004_05	0.001	NA
HV_004_06	0.001	NA
HV_004_07	0.001	NA
HV_004_09	0.001	NA
HV_004_10	0.001	NA
HV_004_14	0.001	NA
HV_004_15	0.001	NA
HV_004_18	0.001	NA
HV_006_06	0.001	k127_12842510
HV_006_11	0.001	NA
HV_006_19	0.001	k127_12842510
HV_007_15	0.001	NA
HV_008_04	0.001	k127_12842510
HV_008_08	0.001	k127_12842510
HV_008_22	0.001	NA
HV_009_06	0.001	k127_12842510
HV_009_09	0.001	k127_12842510
HV_009_14	0.001	k127_12842510
HV_009_15	0.001	k127_12842510
HV_010_14	0.001	NA
HV_010_18	0.001	k127_2557225,k127_1284251
HV_010_19	0.001	k127_12842510
HV_011_04	0.001	k127_12842510
HV_011_05	0.001	k127_12842510
HV_011_10	0.001	k127_12842510
HV_011_11	0.001	k127_8634245,k127_1284251
HV_011_14	0.001	k127_12842510
HV_011_15	0.001	k127_8634245,k127_1284251
HV_011_16	0.001	k127_12842510
HV_011_21	0.001	k127_8634245,k127_1284251
HV_011_22	0.001	k127_12842510
HV_012_07	0.001	NA
HV_012_10	0.001	k127_12842510
HV_012_11	0.001	NA
HV_012_12	0.001	NA
HV_012_27	0.001	NA
HV_013_01	0.001	k127_12842510
HV_013_02	0.001	k127_12842510
HV_013_08	0.001	k127_12842510
HV_013_10	0.001	k127_12842510
HV_013_11	0.001	k127_12842510
HV_013_12	0.001	k127_12842510
HV_013_13	0.001	k127_12842510
HV_013_16	0.001	k127_2557225,k127_1284251
HV_013_21	0.001	k127_12842510
HV_013_27	0.001	NA
HV_014_03	0.001	k127_12842510
HV_014_08	0.001	k127_12842510
HV_014_09	0.001	k127_12842510
HV_014_10	0.001	k127_12842510
HV_014_12	0.001	k127_12842510
HV_014_20	0.001	k127_12842510
HV_014_21	0.001	k127_12842510
HV_014_22	0.001	k127_12842510
HV_015_03	0.001	NA
HV_015_04	0.001	NA
HV_015_05	0.001	NA
HV_015_06	0.001	NA
HV_015_07	0.001	NA
HV_015_09	0.001	NA
HV_015_10	0.001	NA
HV_015_11	0.001	NA
HV_015_14	0.001	NA
HV_015_15	0.001	k141_44769, k141_44796
HV_015_16	0.001	NA
HV_015_18	0.001	NA
HV_015_19	0.001	NA
HV_016_02	0.001	NA
HV_016_03	0.001	NA
HV_016_05	0.001	NA
HV_016_10	0.001	k127_12842510
HV_016_11	0.001	NA
HV_016_12	0.001	NA
HV_016_13	0.001	NA
HV_016_15	0.001	NA
HV_016_18	0.001	NA
HV_016_21	0.001	k127_12842510
HV_016_22	0.001	NA
HV_016_27	0.001	NA
HV_017_03	0.001	NA
HV_017_08	0.001	NA
HV_017_16	0.001	NA
HV_017_18	0.001	NA
HV_017_19	0.001	NA
HV_017_27	0.001	NA
HV_018_07	0.001	k127_12842510
HV_018_08	0.001	k127_12842510
HV_018_09	0.001	k127_12842510
HV_018_20	0.001	k127_12842510
HV_018_21	0.001	k127_12842510
HV_019_18	0.001	NA
HV_019_22	0.001	NA
HV_020_01	0.001	NA
HV_020_02	0.001	NA
HV_020_03	0.001	k127_12842510
HV_020_05	0.001	NA
HV_020_06	0.001	NA
HV_020_07	0.001	NA
HV_020_08	0.001	NA
HV_020_13	0.001	NA
HV_020_18	0.001	NA
HV_020_19	0.001	NA
HV_020_20	0.001	k127_12842510
HV_020_22	0.001	NA
HV_021_01	0.001	NA
HV_021_07	0.001	NA
HV_021_08	0.001	k127_12842510
HV_021_10	0.001	NA
HV_021_11	0.001	NA
HV_021_16	0.001	NA
HV_021_18	0.001	NA
HV_021_22	0.001	NA
HV_022_01	0.001	k127_12842510
HV_022_02	0.001	NA
HV_022_03	0.001	k127_12842510
HV_022_07	0.001	k127_12842510
HV_022_08	0.001	k127_12842510
HV_022_09	0.001	k127_12842510
HV_022_11	0.001	k127_12842510
HV_022_12	0.001	k127_12842510
HV_022_13	0.001	k127_12842510
HV_022_14	0.001	NA
HV_022_15	0.001	k127_12842510
HV_022_18	0.001	k127_12842510
HV_022_20	0.001	k127_12842510
HV_022_21	0.001	NA
HV_022_22	0.001	k127_12842510
HV_023_01	0.001	NA
HV_023_02	0.001	NA
HV_023_08	0.001	NA
HV_023_13	0.001	NA
HV_023_19	0.001	NA
HV_023_20	0.001	NA
HV_023_21	0.001	k127_8634245
HV_023_22	0.001	NA
HV_024_03	0.001	k127_12842510
HV_024_04	0.001	k127_12842510
HV_024_05	0.001	k127_12842510
HV_024_07	0.001	k127_12842510
HV_024_08	0.001	k127_12842510
HV_024_09	0.001	k127_12842510
HV_024_12	0.001	k127_12842510
HV_024_13	0.001	k127_12842510
HV_024_15	0.001	k127_12842510
HV_024_18	0.001	k127_12842510
HV_024_19	0.001	k127_12842510
HV_024_20	0.001	k127_12842510
HV_024_21	0.001	NA
HV_024_22	0.001	k127_12842510
HV_024_27	0.001	NA
HV_025_01	0.001	k127_12842510
HV_025_03	0.001	k127_12842510
HV_025_05	0.001	k127_12842510
HV_025_06	0.001	k127_12842510
HV_025_07	0.001	k127_12842510
HV_025_09	0.001	k127_12842510
HV_025_10	0.001	k127_12842510
HV_025_11	0.001	k127_12842510
HV_025_12	0.001	k127_12842510
HV_025_13	0.001	k127_12842510
HV_025_15	0.001	k127_12842510
HV_025_16	0.001	k127_12842510
HV_025_19	0.001	k127_12842510
HV_025_20	0.001	k127_12842510
HV_025_22	0.001	k127_12842510
HV_026_03	0.001	NA
HV_026_05	0.001	NA
HV_026_20	0.001	NA
HV_026_22	0.001	NA
HV_027_01	0.001	NA
HV_027_02	0.001	NA
HV_027_09	0.001	k127_12842510
HV_027_12	0.001	k127_12842510
HV_027_13	0.001	k127_12842510
HV_027_16	0.001	k127_12842510
HV_027_20	0.001	k127_12842510
HV_027_21	0.001	k127_12842510
HV_028_05	0.001	NA
HV_028_14	0.001	NA
HV_028_19	0.001	NA
HV_028_20	0.001	NA
HV_028_22	0.001	NA
HV_028_27	0.001	NA
HV_029_01	0.001	k127_12842510
HV_029_02	0.001	k127_12842510
HV_029_03	0.001	k127_12842510
HV_029_04	0.001	k127_12842510
HV_029_10	0.001	k127_12842510
HV_029_18	0.001	k127_12842510
HV_029_27	0.001	NA
HV_030_01	0.001	k127_12842510
HV_030_02	0.001	k127_12842510
HV_030_04	0.001	k127_12842510
HV_030_05	0.001	k127_12842510
HV_030_07	0.001	k127_12842510
HV_030_08	0.001	k127_12842510
HV_030_09	0.001	k127_12842510
HV_030_10	0.001	k127_12842510
HV_030_11	0.001	k127_12842510
HV_030_14	0.001	k127_12842510
HV_030_16	0.001	k127_12842510
HV_030_18	0.001	k127_12842510
HV_030_19	0.001	k127_12842510
HV_030_22	0.001	k127_12842510
HV_001_01	0.002	NA
HV_001_14	0.002	k127_12842510
HV_001_15	0.002	k127_8634245,k127_1284251
HV_001_16	0.002	NA
HV_001_21	0.002	k127_12842510
HV_004_04	0.002	k127_12842510
HV_005_22	0.002	NA
HV_006_04	0.002	NA
HV_006_10	0.002	NA
HV_006_12	0.002	NA
HV_007_07	0.002	NA
HV_007_08	0.002	NA
HV_007_14	0.002	k127_8634245
HV_007_21	0.002	NA
HV_007_22	0.002	NA
HV_008_01	0.002	NA
HV_008_05	0.002	k127_12842510
HV_009_04	0.002	k127_12842510
HV_010_07	0.002	NA
HV_010_13	0.002	NA
HV_011_13	0.002	k127_12842510
HV_012_08	0.002	NA
HV_012_16	0.002	NA
HV_012_22	0.002	NA
HV_013_03	0.002	k127_12842510
HV_013_04	0.002	k127_12842510
HV_013_05	0.002	k127_12842510
HV_013_07	0.002	k127_12842510
HV_013_15	0.002	k127_12842510
HV_013_20	0.002	k127_12842510
HV_014_05	0.002	k127_12842510
HV_015_13	0.002	NA
HV_016_04	0.002	k127_12842510
HV_016_06	0.002	NA
HV_016_07	0.002	NA
HV_016_19	0.002	NA
HV_017_04	0.002	k127_12842510
HV_017_13	0.002	NA
HV_018_05	0.002	k127_12842510
HV_019_05	0.002	NA
HV_019_12	0.002	k127_12842510
HV_021_04	0.002	k127_12842510
HV_022_06	0.002	k127_12842510
HV_022_10	0.002	k127_12842510
HV_022_19	0.002	k127_12842510
HV_023_05	0.002	NA
HV_023_16	0.002	NA
HV_024_02	0.002	k127_12842510
HV_024_06	0.002	k127_12842510
HV_024_16	0.002	k127_12842510
HV_025_18	0.002	k127_12842510
HV_025_21	0.002	k127_12842510
HV_026_14	0.002	NA
HV_027_07	0.002	NA
HV_027_08	0.002	k127_12842510
HV_027_18	0.002	k127_12842510
HV_027_22	0.002	k127_12842510
HV_028_07	0.002	NA
HV_028_10	0.002	k127_12842510
HV_028_11	0.002	NA
HV_028_13	0.002	NA
HV_028_18	0.002	NA
HV_029_05	0.002	k127_12842510
HV_029_14	0.002	k127_12842510
HV_005_09	0.003	NA
HV_016_01	0.003	NA
HV_017_15	0.003	NA
HV_018_11	0.003	k127_12842510, K141_23894
HV_003_20	0.003	NA
HV_004_03	0.003	NA
HV_004_27	0.003	NA
HV_006_16	0.003	NA
HV_006_22	0.003	k127_12842510
HV_007_04	0.003	NA
HV_010_01	0.003	k127_2557225,k127_1284251,K141_16893
HV_010_12	0.003	k127_2557225,k127_1284251
HV_012_03	0.003	NA
HV_012_20	0.003	NA
HV_014_14	0.003	k127_12842510
HV_017_10	0.003	NA
HV_018_03	0.003	k127_12842510
HV_018_06	0.003	k127_12842510
HV_018_10	0.003	k127_12842510
HV_018_13	0.003	k127_12842510
HV_022_05	0.003	NA
HV_023_06	0.003	k127_12842510
HV_023_18	0.003	NA
HV_025_02	0.003	k127_12842510
HV_025_04	0.003	k127_12842510
HV_026_01	0.003	k127_12842510
HV_026_04	0.003	k127_12842510
HV_026_16	0.003	NA
HV_027_03	0.003	NA
HV_028_04	0.003	k127_12842510
HV_029_07	0.003	k127_12842510
HV_029_11	0.003	k127_12842510
HV_018_02	0.003	k127_12842510
HV_026_06	0.003	NA
HV_001_05	0.004	NA
HV_002_22	0.004	k127_12842510
HV_003_02	0.004	NA
HV_003_19	0.004	NA
HV_004_08	0.004	NA
HV_005_11	0.004	NA
HV_007_16	0.004	NA
HV_009_16	0.004	k127_12842510
HV_010_06	0.004	k127_12842510,k141_22075,
HV_010_16	0.004	k127_12842510
HV_011_08	0.004	k127_12842510
HV_011_09	0.004	k127_8634245,k127_1284251
HV_012_18	0.004	k127_12842510
HV_013_18	0.004	k127_2557225,k127_1284251
HV_013_22	0.004	k127_12842510
HV_014_15	0.004	k127_12842510,K141_20559
HV_014_18	0.004	k127_12842510
HV_014_19	0.004	k127_12842510
HV_017_02	0.004	NA
HV_017_07	0.004	NA
HV_017_20	0.004	NA
HV_017_22	0.004	NA
HV_023_09	0.004	NA
HV_023_12	0.004	NA
HV_023_15	0.004	NA
HV_027_11	0.004	k127_12842510
HV_028_01	0.004	NA
HV_028_12	0.004	NA
HV_028_15	0.004	NA
HV_003_22	0.005	NA
HV_006_09	0.005	NA
HV_007_11	0.005	NA
HV_009_01	0.005	k127_12842510
HV_009_07	0.005	k127_12842510
HV_010_08	0.005	k127_12842510
HV_017_09	0.005	NA
HV_020_09	0.005	NA
HV_023_07	0.005	NA
HV_029_20	0.005	k127_12842510
HV_029_21	0.005	k127_12842510
HV_001_07	0.005	NA
HV_001_12	0.005	k127_8634245,k127_1284251
HV_003_08	0.005	NA
HV_005_12	0.005	NA
HV_010_15	0.005	NA
HV_014_01	0.005	NA
HV_017_05	0.005	NA
HV_018_12	0.005	k127_8634245,k127_1284251
HV_022_16	0.005	k127_12842510
HV_023_11	0.005	NA
HV_028_06	0.005	NA
HV_001_06	0.006	k127_12842510
HV_008_11	0.006	k127_12842510
HV_008_15	0.006	NA
HV_009_27	0.006	NA
HV_011_07	0.006	k127_8634245,k127_1284251
HV_012_06	0.006	NA
HV_021_02	0.006	NA
HV_023_04	0.006	k127_8634245,k127_1284251
HV_001_04	0.006	k127_12842510
HV_001_27	0.006	NA
HV_007_03	0.007	NA
HV_010_27	0.007	NA
HV_003_05	0.007	NA
HV_007_13	0.007	NA
HV_014_11	0.007	k127_12842510
HV_016_09	0.007	k127_12842510
HV_003_10	0.008	k127_12842510
HV_010_10	0.008	k127_12842510
HV_012_05	0.008	k127_12842510
HV_013_09	0.008	k127_12842510
HV_017_06	0.008	NA
HV_019_03	0.008	NA
HV_030_06	0.008	k127_12842510
HV_006_07	0.009	NA
HV_010_09	0.009	k127_12842510
HV_002_02	0.009	k127_12842510
HV_002_12	0.01	k127_12842510
HV_013_14	0.01	k127_12842510
HV_014_13	0.01	k127_12842510
HV_002_19	0.01	NA
HV_025_27	0.01	NA
HV_027_10	0.01	k127_12842510
HV_002_13	0.011	NA
HV_004_11	0.011	NA
HV_007_10	0.011	NA
HV_007_27	0.011	NA
HV_009_11	0.011	k127_12842510
HV_017_21	0.011	k127_12842510
HV_001_20	0.012	NA
HV_011_06	0.012	k127_8634245,k127_1284251
HV_027_14	0.012	k127_12842510
HV_008_14	0.012	NA
HV_006_14	0.013	NA
HV_012_09	0.013	NA
HV_016_14	0.013	NA
HV_029_16	0.013	k127_12842510
HV_017_01	0.014	NA
HV_002_15	0.014	NA
HV_018_22	0.014	k127_8634245,k127_1284251,K141_12605
HV_030_27	0.014	NA
HV_017_11	0.015	NA
HV_018_15	0.015	k127_12842510
HV_007_20	0.015	NA
HV_024_01	0.015	k127_12842510
HV_002_11	0.016	NA
HV_005_05	0.016	NA
HV_006_05	0.016	k127_12842510
HV_008_27	0.016	NA
HV_009_10	0.016	k127_12842510
HV_018_27	0.016	NA
HV_022_04	0.016	k127_8634245,k127_1284251
HV_001_13	0.017	NA
HV_026_12	0.017	NA
HV_030_20	0.017	k127_12842510
HV_017_14	0.018	k127_12842510
HV_003_12	0.019	NA
HV_018_18	0.019	k127_12842510
HV_021_05	0.019	k127_12842510
HV_008_21	0.019	NA
HV_029_09	0.019	k127_12842510
HV_004_13	0.02	NA
HV_010_04	0.02	k127_2557225,k127_1284251
HV_007_09	0.02	NA
HV_024_11	0.021	k127_12842510
HV_030_13	0.022	k127_12842510
HV_026_27	0.023	NA
HV_012_15	0.023	k127_12842510
HV_014_02	0.023	k127_12842510
HV_023_14	0.023	NA
HV_002_09	0.024	NA
HV_006_01	0.024	NA
HV_015_02	0.024	NA
HV_024_10	0.024	k127_12842510
HV_002_07	0.025	k127_12842510
HV_014_16	0.025	k127_12842510
HV_008_07	0.026	NA
HV_010_05	0.026	k127_12842510,K141_32666
HV_016_16	0.026	NA
HV_008_18	0.027	NA
HV_023_10	0.027	k127_12842510
HV_018_16	0.028	k127_12842510
HV_012_19	0.028	k127_8634245
HV_006_18	0.029	NA
HV_002_10	0.029	k127_12842510
HV_007_05	0.029	k127_12842510
HV_003_11	0.03	k127_12842510
HV_028_02	0.031	NA
HV_002_01	0.031	k127_12842510
HV_001_08	0.032	NA
HV_002_03	0.033	k127_12842510
HV_014_04	0.033	k127_12842510
HV_011_19	0.033	k127_8634245,k127_1284251
HV_008_10	0.034	NA
HV_030_12	0.034	k127_12842510
HV_014_07	0.035	k127_12842510
HV_006_08	0.036	NA
HV_010_11	0.037	NA
HV_027_19	0.037	k127_12842510
HV_017_12	0.039	NA
HV_013_19	0.039	k127_12842510
HV_012_14	0.04	NA
HV_030_03	0.04	k127_12842510
HV_018_04	0.041	k127_12842510,k127_1510727,K141_18206
HV_022_27	0.041	NA
HV_006_27	0.043	NA
HV_006_20	0.043	NA
HV_002_14	0.045	NA
HV_014_06	0.047	k127_12842510
HV_001_11	0.048	k127_12842510
HV_001_22	0.048	NA
HV_001_03	0.049	k127_12842510
HV_027_06	0.051	NA
HV_003_14	0.052	NA
HV_003_04	0.053	NA
HV_012_04	0.063	k127_12842510
HV_010_02	0.064	k127_12842510
HV_028_03	0.066	NA
HV_028_09	0.069	NA
HV_006_13	0.072	NA
HV_007_06	0.075	K141_31763
HV_027_04	0.077	NA
HV_002_05	0.085	NA
HV_018_01	0.091	k127_12842510
HV_008_19	0.094	k127_12842510
HV_023_03	0.095	NA
HV_002_04	0.121	NA
HV_001_10	0.123	k127_12842510
HV_012_13	0.134	NA
HV_012_21	0.137	k127_8634245
HV_006_03	0.193	NA
HV_029_06	0.193	k127_12842510
HV_009_05	0.195	k127_12842510
HV_012_02	0.209	NA
HV_006_15	0.223	NA
HV_026_18	0.261	NA
HV_008_02	0.291	NA
HV_018_14	0.307	k127_12842510
HV_030_21	0.308	k127_12842510
HV_028_16	0.317	NA
HV_027_05	0.382	NA
HV_006_21	0.388	NA
HV_001_09	0.404	k127_12842510
HV_002_20	0.425	NA
HV_008_03	0.465	NA
HV_002_08	0.543	k127_12842510
HV_001_02	0.973	k127_12842510
HV_005_06	1.047	NA
HV_009_08	1.126	k127_12842510
HV_028_08	1.299	NA
HV_006_02	1.676	NA
