# Supplementary material for: The persistence and stabilization of auxiliary genes in the human skin virome
Source: Virol J. 2023 Mar 22;20:49. doi: 10.1186/s12985-023-02012-3 (PMC10031188; doi:10.1186/s12985-023-02012-3)
Supplement: Supplementary file 2 — Additional file 2. Total genes and v-score generated by VIBRANT for KEGG, Pfam and VOG databases. [file 12985_2023_2012_MOESM2_ESM.xlsx]

## Sheet: Sheet1
Scaffold ID	Total genes	KEGG v-score	Pfam v-score	VOG v-score
k127_12127867	14	0.6	1.48	4.3
k127_1109429	5	0	0	0
k127_11174640	4	0	0	0
k127_5394157	4	0	0	0
k127_11343710	4	0	0	0.07
k127_14437885	5	0.02	0.01	0
k127_1138332	6	5.15	5.28	4.36
k127_6072316	13	0	0.39	0.06
k127_6003765	4	0	0	0
k127_5656132	4	6.7	0.55	23.65
k127_3195239	5	0	0	0
k127_4944508	4	0	0	0
k127_8690494	4	6.14	1.11	20
k127_9693488	9	0	0	0
k127_367931	4	0	0.01	0
k127_13903574	4	0	0	0.08
k127_2780238	4	0	0	0
k127_2993374	4	0	0	0
k127_7328598	5	0	0	0
k127_15107535	4	0	0	0
k127_3100309	4	4.52	4.54	20
k127_1053518	9	2.86	0.03	0.19
k127_7308174	5	2.17	2.65	4.88
k127_14378253	4	0	0	0
k127_754929	5	0	0	0
k127_1953209	5	0	0	0
k127_3983002	4	0	0.01	0
k127_2239117	4	0	0.25	0
k127_1010041	11	2.86	0	4.67
k127_402433	6	0	0	0.91
k127_2074225	4	0	0	0
k127_5226661	4	0	0	0
k127_11340005	5	7	9.61	11.06
k127_11109722	4	0	0	0
k127_13183477	9	0	0	0
k127_11992386	4	0	0	0
k127_6110729	5	0	0.4	0
k127_11925711	4	0	0	0
k127_3090909	4	0	0.03	0
k127_3031504	5	0	0	0
k127_14684583	4	0	0	0
k127_8479448	5	0	0	0
k127_15157361	4	0	0	0
k127_6739483	6	0	0	0
k127_1887239	5	0.59	0.14	2.44
k127_2154675	7	0	0	0
k127_1413674	5	0.02	0	7.07
k127_10066255	4	0	0	0
k127_11329703	5	2.41	5.99	10
k127_12927905	4	0.5	4.63	0
k127_8579181	11	0	0	6.21
k127_779146	5	0	0	0
k127_5868676	6	0	0	0
k127_549808	5	0	0	0
k127_13878724	4	0	0	0
k127_11862400	9	1.37	0.78	3.83
k127_9364099	5	0	0	0
k127_7477202	6	0	0.54	1.39
k127_935541	7	0.31	0.3	0.86
k127_7453437	5	0	0	0
k127_1123114	5	0.02	0.09	0.77
k127_5107058	4	0	0.02	0.02
k127_5684888	4	0	0	0
k127_8129878	5	0	0	0
k127_1087000	4	0	0	0
k127_6438954	4	0	0	0
k127_15141671	8	0	10	55.93
k127_7540939	5	0.14	0.14	0.46
k127_13152430	7	2.87	9.33	10.82
k127_5827705	6	0	0	0
k127_2210438	4	0	0	0
k127_8749554	4	0	0	0
k127_8645095	4	1.63	0.34	20
k127_8638426	4	0	0	0
k127_4233234	4	0	0	0
k127_15118751	5	0	0	0
k127_330936	5	0.69	0	4.53
k127_2457719	4	0	5.12	10
k127_14004527	4	0	0	0
k127_6037448	6	0	0	0.9
k127_654357	4	0	0	11.71
k127_8718311	6	0	0	0
k127_94192	5	0	0	0
k127_9823920	5	0	0	0
k127_6529095	4	0.26	0.27	1.06
k127_11898846	4	0	0	0
k127_2452739	5	0	0	0
k127_236582	4	0.26	0.18	0
k127_7359745	5	0	0	0
k127_4957932	5	0	0	0
k127_13429613	9	0	0	0
k127_15169009	4	0	0.07	0
k127_551666	4	0	0	0
k127_11947967	4	0	0	0
k127_3453640	4	0	0	0
k127_14952294	5	1.59	1.48	18.42
k127_1296127	5	0	0.06	0
k127_6207758	5	0	0	0
k127_1211180	5	0	0	0.76
k127_9812989	5	1	3.13	10.07
k127_4948807	5	0	0	0
k127_15111864	6	0	7.58	8.05
k127_4641535	4	0	0	0
k127_5767498	4	0	0.04	0
k127_2192258	5	0	0	1
k127_12180952	4	0	0	0
k127_1014687	6	5.76	0.32	1.86
k127_9236950	5	0	0	0
k127_6294750	4	0	0	0
k127_682922	6	0	0	0
k127_11633835	4	0	0.75	6.46
k127_10350700	10	0	0	0
k127_7154761	4	0	0	0
k127_6094320	7	3.52	5.04	10
k127_10255738	4	0.85	0.73	2.49
k127_1625993	4	0	0	0
k127_1732889	6	0	0	0
k127_6040954	4	0.03	0.04	0
k127_8351591	4	7.03	4.78	3.36
k127_3234314	4	0	1.25	6.13
k127_6015792	4	0	2.87	3.01
k127_1478830	5	0	0	0
k127_7481303	4	0	0	0
k127_1110152	4	0	0	0
k127_2352484	5	0.03	0	0
k127_12105235	4	0	0	0
k127_9135165	4	0	0	0
k127_10737526	12	0.15	1.33	5.7
k127_6017464	6	0.02	6.07	10
k127_6828054	4	0	0.08	0.07
k127_8164911	4	4.34	4.28	10
k127_13330223	7	0	0	0
k127_7610452	8	4.04	5.23	15.24
k127_10284078	5	0	0	1.86
k127_5451959	6	3.37	0.13	10
k127_10897667	6	0	0	0
k127_9491246	11	0	0	0
k127_8086034	5	0	0	1.14
k127_12734656	5	0.31	0.02	0.32
k127_13749665	4	0	0	0
k127_10930705	8	0	0	0
k127_5368480	5	3.5	3.75	10
k127_1752950	5	0	0	0
k127_1323953	6	2.88	0.07	1
k127_12802775	4	0	0	0
k127_10229195	4	0	0	0.94
k127_10578262	5	0.85	0.73	2.49
k127_12680311	4	0	0	0
k127_54144	4	0	0	0
k127_1836899	4	0	0	0
k127_15180223	4	1	0.28	1.4
k127_15107141	4	1	0.01	0
k127_2443834	5	0	0	0
k127_3890778	4	0	0	1.86
k127_14464304	5	1.02	5.99	10
k127_868572	4	0	0	0
k127_11416808	4	0	0	0
k127_15125638	4	0	0.01	0
k127_6875077	4	1.07	0.04	0.11
k127_12958978	4	0	0	0
k127_6263190	4	0	0	0
k127_729605	5	0.46	0.45	2.28
k127_4173487	4	0.58	0	10
k127_1399836	4	0	0	0
k127_6829224	4	2.36	1	2.83
k127_5646846	6	7	1	20
k127_7638094	9	13.17	19.89	21.53
k127_4283455	4	0.01	0.06	0.06
k127_2287657	6	0	0	0
k127_13929132	6	0	0	0
k127_10492554	5	0.97	1.22	10
k127_12516744	4	0	0.17	0
k127_9496096	6	0	0	0
k127_2738581	7	0	0	0
k127_13871763	26	0.5	6.29	23.31
k127_922861	4	0	2.87	18.07
k127_12629180	4	0	0.04	0
k127_2111102	5	0.82	0.4	0.61
k127_2005167	4	0	0	0
k127_9002543	7	4.82	12.03	20
k127_1557173	4	0.99	0.74	2.85
k127_13144795	8	0	0.36	0.85
k127_2233127	6	0	0	0
k127_56261	4	0	0	0
k127_5150144	5	0.19	0.17	10.25
k127_11909625	7	0.42	0.66	1.71
k127_7425945	4	0	0	0
k127_10966397	10	2.31	0.93	18.42
k127_13549650	4	0	0	0
k127_15172406	6	1.2	0	10
k127_12977406	5	0	0	0
k127_10568498	5	0	0	0
k127_770426	5	0	0	0
k127_4585437	6	0	0	0
k127_3986169	4	0	0	0
k127_13149932	5	0	0	0
k127_5012922	5	0	0	0
k127_730734	8	16.04	14.16	36.23
k127_10771421	4	0	0	0
k127_15100011	9	0	0	0
k127_13868266	4	0	0	0
k127_5100867	4	0	0	0
k127_373570	4	0	0	0
k127_6795125	4	0	0	0
k127_7397328	7	1.3	6.74	14.29
k127_1951063	4	0	0	0
k127_15281262	4	0	0	0
k127_8114934	5	0	0	0
k127_11580253	4	0	0	0
k127_9405346	5	0	0	0
k127_12692341	5	0	0.45	2.68
k127_13573856	4	0.47	0.78	0.18
k127_15127485	4	0	0	0
k127_6578377	7	0	0	2.76
k127_5962962	4	0	0	0
k127_13851633	5	3.31	0	10.26
k127_2230980	4	0	0	0
k127_5642869	12	1.24	3.32	10.82
k127_9011259	4	0	0.16	0.47
k127_7311056	5	0.05	0.05	0.44
k127_3259586	6	1.93	6.77	16.45
k127_1634850	7	0	0	0
k127_2663933	4	0	0	0
k127_9120935	4	0	0	0
k127_9515662	4	0	0	0
k127_1740530	19	0	0	0
k127_3815146	4	0	0	0
k127_8149250	6	0	0	0.08
k127_7507424	7	0	0	0.89
k127_6078584	5	0	0	0
k127_9136618	6	0	0	0
k127_8539644	6	0	0	3.61
k127_8102266	4	4.47	5.42	20
k127_7408258	5	0	0	0
k127_14908948	4	0	0	0
k127_14660960	4	0	0	0
k127_8034329	5	0.01	0.11	0.35
k127_2818464	4	0	0	0
k127_5501193	5	0.2	0.01	1.65
k127_8053584	8	0.36	0.64	10
k127_3121032	11	0	0	0
k127_1643442	7	0	0	0
k127_13273245	9	2.44	11.73	28.33
k127_14590668	6	0.04	1.57	11.16
k127_7439244	4	0	0	0
k127_8537510	8	0	0.02	1.98
k127_12968495	4	0	0	0
k127_15162756	4	0	0	0
k127_8555671	4	0.71	0.65	1.88
k127_10313759	5	0.05	0.14	0.55
k127_7782046	4	0	0	0
k127_4677290	5	0	0	0
k127_12523346	11	0.21	0.27	3.41
k127_736619	5	0	0	0
k127_9869721	11	0	0	0
k127_4725362	7	0	0.16	0
k127_8318620	5	0	0	0
k127_11230163	5	0	0	0
k127_7161784	12	0	0	0
k127_1474150	7	0	0	0
k127_3207024	4	0.01	0.39	0
k127_12423143	6	0	0.13	0.68
k127_5165138	4	0	0.02	0
k127_1178636	6	0	0	0
k127_6427375	4	0.16	0.16	0.27
k127_8634245	6	0.02	0.13	0.77
k127_6778908	4	0	0	0
k127_339319	5	0	0	0
k127_1013571	7	0	1.15	3.82
k127_14751636	4	0	0	0
k127_7799952	9	0	0	0
k127_7072600	4	0.23	0.13	1.16
k127_10901338	4	0	0.02	0.02
k127_12585674	4	0	0	0
k127_13320	4	0	0.01	0
k127_10292383	5	0	0	0
k127_8915122	15	0	0	0.06
k127_4485084	5	3.81	5.1	10
k127_4267230	4	0.3	0.3	0.73
k127_9421734	6	0	1.66	8.74
k127_2012825	6	0.01	0	0
k127_4874812	6	0	4.4	36.83
k127_9979782	5	0.39	0.44	2.68
k127_9646156	4	0	0	0
k127_3027410	6	4.34	6.96	11.73
k127_2528571	5	0	1	28.06
k127_1926553	4	0	0	4.81
k127_2578299	5	0.1	0.09	0.17
k127_8841840	8	0.54	0.5	1.87
k127_3218463	6	0	0	0
k127_3705420	5	0	0	0
k127_9086966	4	0.01	0	0
k127_389457	7	0.16	0.16	0.27
k127_1334642	5	0	0	0
k127_3292928	4	0	0	0
k127_547388	4	0	0	0
k127_10908475	5	0	0	0
k127_412320	4	0.01	0.22	0
k127_7032969	6	0	0	0
k127_2819346	5	0.08	0.15	0
k127_12936168	4	3.5	3.84	0.36
k127_10197041	6	2.79	0.76	10
k127_12785619	4	0	0	0
k127_13293140	4	0	0.01	0
k127_9287388	6	0	0	0
k127_10842756	4	0	0	0
k127_2200280	4	0	0	0
k127_11859195	4	0	0	0
k127_7731885	4	1.68	0.95	4.85
k127_1703802	4	0	0	0
k127_4271705	4	0	0	0
k127_12498048	5	0.85	0.96	2.81
k127_1255321	4	0	0	0
k127_15123750	4	0	0	0
k127_1607528	5	0	0.15	2
k127_14596701	4	0	0	0
k127_5995761	5	0	0	0
k127_50768	7	0	0	0
k127_949848	7	0	0	0
k127_1973273	7	8.07	7.06	20.62
k127_15237236	4	0.01	0.01	0
k127_112863	8	0	0	0.42
k127_11120712	5	0	0	0
k127_291899	9	2.87	17.96	22.55
k127_4062042	6	0	0.78	0
k127_13174404	4	0	0.03	0
k127_4845265	4	0	0	0
k127_4861150	4	2.8	1.7	10.17
k127_13461012	5	0	0	0
k127_8567696	5	8.29	9.17	20
k127_14485703	4	0	0	0.59
k127_9646084	6	0.74	0.78	0
k127_12820123	4	0	0	0
k127_76806	4	0	0	0
k127_2989600	4	0.52	0.22	0
k127_139366	5	0	0	0
k127_4665324	4	0	0	0
k127_2315378	4	8.05	15.03	30.12
k127_5259594	5	0	0.06	0
k127_12773304	8	0	0	0
k127_5851979	5	0	0	0
k127_8675563	5	0	0.31	6.12
k127_3158649	5	0.52	0.52	1.49
k127_4570309	4	0	0	0
k127_13638103	4	1	3.05	10
k127_11088741	12	3.81	5.1	10.41
k127_118909	5	0	0	0
k127_5584512	6	0	0.17	0.47
k127_2169920	7	0	0	0
k127_1360080	5	0	0.08	0.07
k127_6904232	4	0	0	0
k127_12051812	4	0	0	0
k127_14627101	4	0	0.02	2.21
k127_7854221	4	0	0	0
k127_8689624	6	0	0	0
k127_1561264	5	0	0	0
k127_7267953	5	0	2.54	8.58
k127_8805221	4	5.03	4.52	16.92
k127_8136431	6	0	0	0
k127_8663102	5	0	0	0
k127_7235013	11	0.07	0.05	0.12
k127_11446539	4	0	0.39	0.06
k127_13807096	4	0	0	0.06
k127_526065	6	0	0	0
k127_5978822	4	0.02	0.02	0
k127_4990138	5	0.78	0.78	2.89
k127_3044500	4	0	0	0
k127_12848953	4	0	0.02	0
k127_12212246	10	0.11	0.63	6.54
k127_10693315	4	0	0	0
k127_9987041	5	0	0	0
k127_3145273	5	0	0	0
k127_1871712	10	0	3.54	19.33
k127_7821625	4	0	0	0
k127_12820974	9	1.39	2.84	25.24
k127_6392882	5	0	0	0
k127_2372561	5	0	0	0
k127_14637921	4	0.02	0.44	0.06
k127_6276390	4	2.88	1.35	10
k127_15120168	4	0	0	0
k127_2932829	19	0.41	0.16	4.38
k127_8233783	6	0	0	0
k127_8212742	7	0	0	0
k127_15149637	4	0.72	0.48	2.25
k127_12496493	4	0.33	3.05	10
k127_13258513	4	0	0.23	1.19
k127_2063445	4	0	0	0
k127_7670119	6	0	0	0
k127_13381860	8	0	0	0
k127_15110769	4	0	0	0.04
k127_4019375	4	0	0	0
k127_521280	5	0	1	20.05
k127_12409878	6	0	0	0.04
k127_2200769	5	0	0	0
k127_7334977	4	0	0	0
k127_6147455	4	0	0	0
k127_1707338	5	0	0	0
k127_1010754	4	0.5	4.37	3.82
k127_7828382	12	0	2.75	11.81
k127_14875733	21	0	0	19.5
k127_12181137	6	3.98	3.81	10
k127_3197702	4	0	0	0
k127_70660	8	0	0	0
k127_8057042	4	0	1	0.46
k127_6047305	11	0	0	0
k127_7488915	6	0	0	0
k127_4517209	6	0	0.08	0.07
k127_792263	4	0	0	0
k127_143005	4	0	0	0
k127_5460077	5	0	0	0
k127_13491165	6	0	0.01	0
k127_9428056	4	0.41	0.39	0
k127_12302449	4	0	0	0
k127_9490330	4	0	0	0
k127_3740210	6	0	0	0.15
k127_2790642	6	0	0	0
k127_8060238	4	0	0	0
k127_7063972	5	0.25	0.63	3.84
k127_4995887	5	1.37	1.12	4.25
k127_12338735	5	0	0	0
k127_2983260	5	0	0	0
k127_2378666	4	0	0.03	0
k127_2519412	4	0	0	0
k127_757843	4	1.34	1	14.73
k127_3780776	4	0	0	0
k127_14010982	5	2.88	1.35	10
k127_15105225	5	0.4	0.36	10
k127_9825523	4	0	0.29	0.31
k127_5533931	4	0	0	0
k127_15029825	4	0	0	0
k127_11823727	4	0	0	0
k127_8907827	4	0	0	0
k127_13703431	5	0	0	0
k127_10894566	5	2.63	2.88	10.9
k127_4152203	4	0.04	0.24	0
k127_2195238	5	0	0	0
k127_897202	4	0	0	0
k127_2610289	4	0	0.08	0.07
k127_10916108	4	0	0	0
k127_3195911	9	1.02	6.38	10.52
k127_1883982	10	0	0	0
k127_4140555	4	0.01	0.78	2.89
k127_4477153	4	0	0.06	0
k127_11997879	10	0	0.22	11.16
k127_9868716	5	0	0	0
k127_4813124	4	0.02	0.02	0.11
k127_1590192	6	0	2.75	9
k127_1485714	4	0	0	0
k127_4517131	8	0	2.75	6.75
k127_8204511	5	7.84	11.1	11.67
k127_3631231	13	0.74	1.14	1.24
k127_3304861	4	0	0	0
k127_3328369	4	2.79	2.52	10
k127_12015044	4	0	0	0
k127_1316817	4	0	0	0
k127_3980828	4	2.78	2.56	10
k127_13889823	7	1.04	1.13	5.22
k127_7774383	9	11.48	12.36	20
k127_2591731	9	0.85	0.75	2.68
k127_8045748	6	4.34	4.28	10
k127_15112138	5	0	0	0
k127_11457507	5	0	0.56	0
k127_5131089	11	0	0	0
k127_6441988	4	0	0	0
k127_5050174	4	0	0	0
k127_11736240	5	0	0	0
k127_4541904	12	0	4.26	25.44
k127_431890	4	0	0.13	0.35
k127_2965960	8	1.72	0.28	2.21
k127_7479516	4	0	0	0
k127_9585883	6	0.03	0.42	0
k127_10723569	8	0	0	0
k127_15049004	5	0.01	0.01	0.09
k127_9832173	4	0	0	0
k127_5388257	4	0.01	0.01	0
k127_4665729	5	0	0	0
k127_6811123	4	0	0	0
k127_5362886	4	0	0	0
k127_15183301	4	1	0	0
k127_1462575	8	0.52	0.34	3.44
k127_5381854	6	0	0	0.87
k127_5373503	5	0	0	0
k127_2660441	4	0	0	0
k127_2983995	8	4.37	1.11	10
k127_1551323	6	0	0	0
k127_6281935	7	1.04	1.13	5.22
k127_1956522	8	0	0	0
k127_14777722	6	0	0	0
k127_12563014	4	0.17	5.1	10
k127_13194554	7	0	0	0
k127_11091857	7	0	0	0
k127_4358604	8	0	0	0
k127_7647741	4	0	0.09	0.07
k127_2501607	4	0	0	0
k127_12848017	4	0	0	0
k127_2609248	5	0	0	0
k127_1373953	4	0	0	0
k127_5197112	7	0.05	0.02	0.35
k127_10346699	4	0	0	0
k127_5825984	4	2.09	0.86	14.52
k127_1483228	6	0	0.25	0
k127_9028388	4	0	0	0
k127_7380734	4	0	0	0
k127_8622728	4	0.04	0.22	0
k127_2163317	4	0	0	0
k127_1836324	6	1.72	0.28	3.61
k127_2524623	9	2.99	2.8	20
k127_9245498	10	15.91	5.78	68.76
k127_12470383	4	0	0	0
k127_2922802	15	0	0.39	0.06
k127_3083274	4	0	0	0
k127_6043438	7	0	0	0
k127_13854413	7	0	0.02	0
k127_4755952	4	0	0	0
k127_6409117	4	1.15	1.17	0
k127_3436626	15	0.02	0.4	0
k127_5490314	5	0.21	0	10
k127_3758466	5	0	0	0
k127_5476337	5	0	0	0
k127_1091393	8	3.1	1.2	10.82
k127_10301369	19	0.47	0.81	5.04
k127_3027907	6	0.65	9.36	10
k127_4988757	4	0.02	0.02	0
k127_147767	4	0.39	0.04	0
k127_8066165	7	0.01	0	0
k127_8639129	4	0	0	0
k127_1617241	5	0.74	0.33	5.3
k127_2641281	5	0	0	0
k127_15117417	5	0	0	0.04
k127_4737791	5	0	0	0
k127_5337907	6	0	0	0
k127_7514982	4	0	0	0
k127_11811388	6	0	0	0
k127_5541933	5	0	0.06	0
k127_880485	4	0	0	0
k127_9863776	4	2.72	0.09	0.96
k127_3825482	6	0	0	0
k127_45585	7	0	0	0
k127_3032003	4	0	5.99	10
k127_7388691	6	0	0	0
k127_745841	9	1.72	0.28	3.61
k127_7492010	5	0	0	0
k127_4824599	12	0	0.69	1.07
k127_6358564	7	0	0.36	10.85
k127_9360585	5	8.83	1.11	20
k127_9009119	6	0.04	0.24	0.68
k127_3049045	4	0	0.01	0
k127_15101003	6	0	0	0
k127_2260377	5	0	0	0
k127_10026275	6	7	9.41	11.04
k127_11224968	7	0	10	20
k127_15162866	4	0	0.08	0
k127_2975518	7	0.17	1.21	4.52
k127_13942271	4	0	0	0
k127_13947389	5	0	0	0
k127_3062738	4	0	0	0.2
k127_1306396	5	0	0	0
k127_906233	4	0	2.13	10.07
k127_6429659	5	0	0	0
k127_2069519	7	0	0	0
k127_4267813	4	0	0.39	0
k127_3933832	4	0	0	0
k127_2925428	8	0	0	7.1
k127_8219588	10	0	0	0
k127_5071823	4	0.07	0	0.59
k127_8033802	4	0	0	10
k127_4787675	4	0	0	0
k127_2979650	4	0	0	0
k127_13700756	6	0	0	4.03
k127_9566627	5	0	0	0
k127_6513362	6	1.24	1.86	3.82
k127_11680697	4	0	0	0
k127_10772934	5	0	0	0
k127_3958542	5	1.09	6.5	13.78
k127_4604000	7	9.05	8.89	24.54
k127_148956	4	0.27	0.03	0.13
k127_2965721	4	0	0	0
k127_75012	5	3.24	2.02	6.92
k127_2614252	4	0	0	1.13
k127_11719462	5	0	0	0
k127_10993345	6	0.23	0	0
k127_15110432	8	0	0.31	0
k127_13741319	9	0	0.27	3.61
k127_11867865	4	0	0	0
k127_12448622	4	0	0.06	1.85
k127_3665108	5	0	0	0
k127_5252658	6	0	0	0
k127_15103438	7	0	0	0
k127_12795605	30	0.11	0.79	0.1
k127_5555537	8	2.88	7.7	20
k127_10118769	5	0.7	0.45	2.68
k127_13443491	4	0	0	0
k127_6824741	5	0	0	4.8
k127_964755	7	3.13	4.58	10.45
k127_9688410	5	0	0	0
k127_1053326	8	0.06	0.1	1.53
k127_1287422	4	0	0	0
k127_12084380	4	0	0	0
k127_6280615	4	0	0	0
k127_9509021	5	0	0	0
k127_5476092	5	2.88	1.36	10.86
k127_4582021	4	0.17	5.1	0
k127_15097610	7	0	0.08	0.07
k127_3823889	6	0	0	0
k127_15101358	4	0.95	0	15.52
k127_1592357	4	0	0	0
k127_5095567	4	0	0	0
k127_12203427	5	0	0	0
k127_3553111	6	0	0	0
k127_3701988	5	2.77	7.67	12.42
k127_9833284	5	0	0	0
k127_4835355	4	0	0	0
k127_8494390	8	0.02	0.09	0.56
k127_8468250	4	0	0	0
k127_1862113	4	0	0	0
k127_10694112	6	0	0	0
k127_9786150	5	0	0	0
k127_6388909	4	0	0	0
k127_12966567	4	0	0.01	0
k127_10103755	4	0	0	0
k127_446110	4	0	0	0.14
k127_8583825	4	0	0	0
k127_3276934	4	0	0	0
k127_5717867	4	0	0.02	0
k127_2360990	4	0	0	0
k127_1637214	6	0	0	0
k127_11204742	5	0	0	0
k127_10748131	5	0	0	0
k127_2497415	4	0	0	0
k127_2448161	6	0	0.07	0
k127_5629620	7	0	0	0
k127_3174451	6	0.31	0.1	0.68
k127_8589105	4	0.01	0	0
k127_318514	6	0	0.37	0.07
k127_13720559	5	0	0	0
k127_4930750	4	0	0.02	0.04
k127_171440	8	0.03	0.03	2.01
k127_12428807	4	0	0	0
k127_4818855	10	0	2.7	10.99
k127_24561	4	0.01	0.01	0.06
k127_9630172	4	0	0	0
k127_11347981	4	0	0	0
k127_12185411	4	0	0	2
k127_723014	4	0.4	0.05	0.2
k127_11938933	8	0.02	0.02	3.53
k127_4671259	5	0	0.08	0.07
k127_1361515	4	0	0	0
k127_11142625	7	2.41	5.99	10
k127_479019	4	4.17	4.09	13.6
k127_1002577	5	0	0	0
k127_7562326	5	0	0	0
k127_13618760	11	0	1	6.42
k127_5180553	4	0.01	0.11	0.11
k127_3851579	4	0.8	1.44	5.3
k127_3406154	4	0.03	1.14	0.45
k127_2905337	5	0.01	0.01	0
k127_1437073	5	3.98	3.83	10
k127_462042	7	0	0.02	0.65
k127_12760174	4	2.87	9.33	10
k127_6037997	4	0	0	0
k127_10080431	4	0	0	0
k127_7706012	4	0	0	0
k127_15055673	5	0.13	0.1	7.57
k127_13432022	4	0	0	0
k127_374833	4	0	0	0
k127_12398820	4	0	0	0
k127_9431084	4	0	0.06	0
k127_6077017	4	0	0.66	0.04
k127_475563	4	0	0.01	0
k127_4217828	4	0	0	0
k127_5456311	4	0	0	0
k127_12214724	4	0	0	0
k127_3389481	4	0.12	1.13	7.04
k127_6810801	4	0	0	0
k127_220389	4	0	0	0
k127_13506137	4	0	0	0
k127_10269702	7	2.24	2.14	8.77
k127_12485737	4	0	0	0
k127_6365029	7	0	0	0
k127_5284609	8	0	0	0
k127_15162160	4	1	0.28	1.4
k127_3100742	6	2.08	1.68	12.42
k127_992766	7	0.1	0.29	0
k127_7700602	7	0	10	24.46
k127_10519638	5	0	0	0
k127_13643142	6	0.03	0.33	1.16
k127_5490771	4	0	0	0
k127_321258	4	0.02	0.76	0.23
k127_2872208	7	0	2.22	8.98
k127_9164974	9	0.13	0.25	2.89
k127_373519	4	0.7	1.28	4.54
k127_2376782	11	0	0	0
k127_7132613	4	0	0	0
k127_5441231	4	0	0.39	0.06
k127_8173615	5	0	0	6.88
k127_7459619	4	0	0	0
k127_8084780	4	0.29	0.39	4.8
k127_5536463	4	0	0	0
k127_7643848	4	0	0.06	0.12
k127_9360042	5	0	0	0
k127_15149676	5	0	0	0.04
k127_6122693	5	0.06	0	10
k127_11838800	7	0	0	0
k127_2569702	5	0	0	1.32
k127_1085678	5	0	0	0
k127_5529969	4	0	0	0
k127_1338554	4	0	0	0.12
k127_5352816	4	0	0	0
k127_7918861	4	7	9.33	14.49
k127_4541539	5	7	9.36	10.05
k127_13588425	4	0	0	0
k127_4450504	11	0.85	0.73	2.86
k127_13587	9	7.04	9.82	21.62
k127_1153994	7	0	0	0
k127_1208896	5	0.57	1.48	3.84
k127_205341	4	0	0	0
k127_13600781	5	0	0	0.04
k127_1852575	22	12.02	13.52	51.67
k127_8445187	4	0	0	0
k127_12266261	4	0	0	0
k127_15109323	6	0.72	0	2.21
k127_4790761	8	0	0	0
k127_6471485	4	0	0	0
k127_11629788	4	1.37	0.46	3.83
k127_635363	4	0.01	0.04	0
k127_15102497	5	0	0.01	0
k127_5978645	4	0	0	0
k127_4027524	4	1	1	3.5
k127_5391376	4	0	0	0
k127_12825672	4	0	0	0
k127_15176685	4	0	0.06	0
k127_10925245	4	0.95	7.32	30.49
k127_2021333	4	0	0	11.82
k127_5648031	5	0.08	0	0
k127_7877999	8	1	3.13	10
k127_12203216	4	0.14	3.05	0.55
k127_738897	7	0	0.1	1.51
k127_15105859	6	0	0	3.45
k127_11628328	5	0.46	0.45	3.05
k127_10480125	4	0	0	0
k127_1017184	4	0	0	0
k127_11711076	5	2.79	1.61	10
k127_8090142	5	0	0	0
k127_5023866	4	0.02	0.22	0
k127_15145951	5	0.32	0	0.02
k127_8180994	5	7	9.33	10
k127_5435336	4	0	0	1.09
k127_4054008	4	0	0	0
k127_1746993	5	0	0	0
k127_9020330	4	0	0	0
k127_8449841	10	0	0	0
k127_4955241	5	0.62	0.88	0.23
k127_9220019	6	0	0	0
k127_9873810	5	0.02	0.02	0.02
k127_6945041	5	0	0	0
k127_666810	4	0	0	0
k127_3370235	7	0	0.08	0.91
k127_2391413	9	0	0	3.31
k127_428875	7	0	0.09	0.09
k127_9175727	10	2.77	2.17	27.77
k127_12491818	4	0	0	0
k127_13358388	4	0	0	0
k127_11855812	4	0	0	0
k127_1489832	6	0.02	0	0.12
k127_6585988	4	0	0	0
k127_5494688	5	0	0	0
k127_2258066	4	0	0	0
k127_2100473	7	0.26	0.14	0.1
k127_5844893	4	0	0	0
k127_4763484	5	0	0	0
k127_13403377	8	0	0	1.09
k127_1387388	4	0.01	0.13	0.77
k127_8517654	6	1.24	2.9	5.93
k127_13434790	17	1.19	3.79	12.49
k127_3402914	4	0	0	0
k127_224232	6	0	0	0
k127_12964655	4	0	0	0
k127_10155863	4	0	0	0.21
k127_7218199	6	0	0	0
k127_2825550	5	0	0	0
k127_6979182	5	0	0.39	0.06
k127_2731552	6	0	0	0
k127_9440818	7	2.08	0	0
k127_12382509	5	0	0	0
k127_117824	5	0.04	0	0
k127_10811637	4	0.05	0.1	0.14
k127_3411716	6	0	0.13	0.77
k127_4100852	6	0	0	0
k127_6617556	4	0	0	0
k127_13395021	5	1.62	1.44	5.65
k127_3781910	4	0	0	1.12
k127_5184081	4	0	0	0.89
k127_15103771	6	1.2	0	10
k127_8865221	4	0	0	0
k127_5791511	4	0	0	0
k127_13431646	4	0	0	0
k127_1019344	5	0	0	0
k127_3578019	4	0	0	0
k127_823414	6	0	0	0
k127_2501970	5	0	0	0
k127_3483275	4	0	0	3.03
k127_5373990	6	0.13	0.31	0.46
k127_3404872	5	0.18	1.24	10
k127_7338035	11	14.04	9.59	24.36
k127_2630437	7	0	0	0
k127_15116107	4	0	0	0
k127_1519553	9	0	0	0
k127_4058377	6	0.01	0.01	0
k127_13526362	4	0.02	0	0
k127_911091	9	0	0	0.52
k127_2577547	4	0	0	0
k127_298202	8	0	0	0
k127_10416682	4	0	0	0
k127_9073712	5	0.85	0.73	2.49
k127_10507262	5	0	0.16	0.07
k127_9273977	5	0	0	0
k127_13765798	6	3.73	0.86	3.32
k127_9850971	8	0	0	0
k127_7215784	9	0	0	0
k127_15098712	7	0	10	20
k127_1414304	5	0	0	0
k127_2228977	4	0	0	0
k127_2615109	4	0	0	0
k127_11192655	9	0	0	1.07
k127_14262086	15	1.29	2.56	27.55
k127_3236751	9	0	0	0
k127_3220770	4	0	0	5.39
k127_4648449	11	0.09	0	1.15
k127_12497981	6	0.01	5.99	10
k127_3420239	4	0	0	0
k127_179169	4	2.77	0.16	10
k127_9222661	5	0	0	0
k127_7214318	4	0	0	0
k127_11379293	4	0	0	0
k127_3343956	5	0	0	0
k127_10998518	4	0	0	0
k127_8643869	5	0	0	0
k127_2847682	4	0	0	0
k127_9585659	4	1.51	3.51	4.38
k127_8125656	6	0	0.01	0
k127_14222563	13	0	0	0
k127_12595169	8	0.25	0	2.44
k127_2864792	5	2.78	1.21	10
k127_8596878	7	0.14	0.21	7.1
k127_8257749	4	0	0	0
k127_2065630	4	0	0	0
k127_12719167	5	0	0	0
k127_15097609	4	0	0.06	0
k127_1766710	9	1.72	0.28	2.21
k127_14631285	9	0	0	0
k127_10075062	4	0	0.44	0
k127_1066016	5	0	0	0
k127_657506	4	0.28	0	0.22
k127_4085990	5	0	0.06	0
k127_6865282	4	0	0	6.23
k127_13064722	4	0	0	0
k127_15101768	7	0	10	60
k127_5591535	10	0	0	4.06
k127_10786562	4	1.18	0.03	2.44
k127_11692508	6	0	0	0
k127_11809197	7	0	0	0
k127_10724781	4	0.02	0.02	0.05
k127_8107135	5	0	0.09	0
k127_15118808	5	0	0	0
k127_5219865	5	0	0	0
k127_3584813	4	0	0	5.12
k127_6931798	4	0	0	0
k127_1754859	5	0	0.16	0.86
k127_951059	4	0	0.01	0
k127_10418087	5	0	0	0
k127_8184156	4	0	0.06	0
k127_2843020	4	0	0	0
k127_6955317	4	0.03	2.06	0.06
k127_139310	4	0	0	0
k127_14211772	5	0.01	0.09	0.06
k127_3628346	4	1.04	0.06	0.26
k127_2287640	5	0	0	0
k127_1489815	4	0.33	0.03	1.15
k127_4343909	6	0	0	17.9
k127_2148531	7	0.01	0	0
k127_5940377	4	0	0	0.11
k127_15112600	5	0	10	24.46
k127_6092337	4	0	4.45	10.49
k127_15109506	6	2.87	0.06	0
k127_11702744	6	0.01	0.01	0.21
k127_13668181	4	0	0	0
k127_2641396	4	0	0	0
k127_6013800	4	0	0	0
k127_11361599	6	0	0	0
k127_327885	4	0	0	0
k127_4118575	7	0	0	0
k127_5106426	4	0	0	0.25
k127_15104822	4	0	0	0
k127_2146895	4	0	0	0
k127_3111956	4	0	0	0
k127_954462	4	0	0	0
k127_915682	5	5.15	5.28	10
k127_7824569	4	0	0	0
k127_7556970	4	1.04	1.03	5.67
k127_1790778	6	0	0	0
k127_4836983	9	0.53	1.39	4.04
k127_3765390	4	0	0	0
k127_11128190	4	0	0	0
k127_7389096	5	0	0	10
k127_5304199	4	0	0	2.21
k127_6828151	6	0	0	0
k127_162017	4	0	0	0
k127_7659617	4	0	0	0
k127_8120199	4	0	0	0
k127_5774344	4	0	0	0
k127_7727614	4	0	0.06	0
k127_9773778	5	0	0	0.25
k127_13622302	4	0	0	0
k127_10863939	4	0	1	10.84
k127_1571822	4	0	0	0
k127_13429503	4	2.87	0	10
k127_11896383	4	4.96	5.16	20
k127_6604177	8	2.25	2.71	16.13
k127_1153613	5	0	0	0
k127_2926372	5	2.36	2.09	9.05
k127_2016786	6	0	0	0
k127_1211088	4	0	0	0
k127_533343	4	0.01	0.01	0
k127_1614178	4	0	0	0
k127_7075404	7	0	0	0
k127_9216780	4	0	0	0
k127_8767813	4	0.02	0.13	0.23
k127_187244	4	0	0	0
k127_1719450	4	0	0	0
k127_3061427	4	0	0	0.28
k127_2446219	8	4.72	7.77	13.28
k127_8244971	5	0	0	0
k127_2150348	6	1.97	7.09	37.62
k127_8419677	4	0	0	0
k127_6198251	5	0.14	1.13	0.22
k127_416869	4	2.41	5.99	10
k127_10351201	5	0	0	0
k127_6390053	5	0	0	0.6
k127_9252974	6	0	0	0
k127_13989593	4	0	0	0
k127_1271746	6	0	0	0.08
k127_1997293	4	0	0	0.25
k127_5136680	5	0	0	0
k127_6971138	4	0	0	0
k127_10348129	5	0	0	0
k127_7962517	4	0	0.4	0.06
k127_3693722	14	0	1.17	1.24
k127_3652253	4	0	0	0
k127_9347248	9	0	0	0
k127_4789356	5	0	0	0
k127_215759	4	0	0	0
k127_11215283	6	0.03	0.02	0
k127_12680828	5	0	0	0
k127_7537162	6	0	0	0
k127_5731609	5	0	0	0.06
k127_1552771	10	0.14	0.08	1.9
k127_15097889	4	0	0.08	0.07
k127_15113042	9	0	10	57.35
k127_6430413	4	0	0	0
k127_10790419	5	0	0	0
k127_1320375	7	0	0	0
k127_8529656	4	0	0	0
k127_12638086	4	0	0	0
k127_7437082	5	0.07	0.17	0.47
k127_10373394	4	0	0	0
k127_680006	5	0.02	0.76	0.23
k127_14884754	7	0	0	0
k127_6380635	4	1.15	1.17	0
k127_1183782	5	0	0	0
k127_7820055	6	0	0	0
k127_10849428	4	0	0.1	0
k127_2926984	4	0	0	1.97
k127_4678513	5	0	0	0
k127_15125528	5	0.72	0	2.46
k127_3005328	8	0	0.44	0.19
k127_11210259	6	0.33	3.13	10.07
k127_9115238	5	0	0	0
k127_3860242	10	0.01	0.02	0
k127_11171623	5	0	0.01	0
k127_13304832	5	0	0.75	0
k127_11113598	6	0.17	0.32	0.92
k127_7218811	4	0.41	0.16	1.26
k127_2585216	5	0	0	0.12
k127_7753080	5	0	0	0
k127_1731605	5	0	0	0
k127_3530701	6	1.02	0	0
k127_3942099	10	0	0	0
k127_1012098	4	0	0	0
k127_4148586	4	0.08	0.12	0.34
k127_12104799	4	0	0	0
k127_3342736	5	0.72	0.49	1.48
k127_6468377	5	0	0	0
k127_9342914	4	0	0.44	0
k127_340202	4	0.01	0.04	0
k127_6518073	4	0	0	0
k127_6919020	4	0	0	0
k127_6228005	4	0	0	0
k127_12792455	5	1.5	0.29	0.89
k127_2455674	5	0	0	0
k127_10160892	6	0	0	0
k127_1788076	5	0	0	14.04
k127_4194495	4	0	0	0
k127_2149283	4	0	0	0
k127_15105279	11	0.84	0.77	1.67
k127_15098512	4	0	0	0.04
k127_512124	17	2.82	3.58	51.9
k127_5346185	5	0	0	0
k127_2394256	4	4.17	4.15	22.99
k127_11119567	5	3.18	1.63	10.82
k127_8039148	5	0	0	0
k127_2806859	5	0	0	0
k127_5557141	5	0	0	0
k127_1551613	5	0.85	0.01	2.49
k127_2924861	4	0	0	0
k127_9457415	10	0	0.39	11.34
k127_12081508	4	0.33	0	20
k127_11732019	8	0.74	0.13	2.98
k127_953012	5	0	0	0
k127_5337729	7	0	0	0
k127_12216914	5	0	0.04	0.11
k127_8195878	5	0	0	0
k127_7647042	7	0	0	0
k127_4116769	6	0	0	0
k127_5235818	4	0	0	0
k127_2597079	10	0	1	5.73
k127_4036100	4	0	0	0
k127_782046	4	0.01	0.01	0
k127_2920187	4	0	0	0
k127_2550748	4	1.37	0.78	3.83
k127_11321069	5	0	0	0
k127_12194197	6	0	0	0.11
k127_15100589	4	1	0.28	0
k127_2487221	5	0	0	0
k127_1683391	4	0	0.39	0.12
k127_12091657	5	0	0	0
k127_3524928	4	0	0	0
k127_15000680	6	0.31	0.25	2.21
k127_8049129	5	0.13	0.02	10
k127_13604516	4	0	0	0
k127_7679930	4	0	0	0
k127_1344334	4	0	0	0
k127_143003	5	0	0.03	0
k127_2428124	6	0	0	0
k127_7889680	4	0	0	0
k127_2087331	4	0	0.32	0.81
k127_12938093	4	0.31	0	0
k127_150507	4	0	0	0
k127_9179174	5	0	0	0
k127_6612524	4	1.03	0.34	8.46
k127_3684705	6	0	0.16	0.64
k127_2501922	6	0	0	0
k127_1910090	5	8.98	10.6	41.68
k127_7202028	6	0	0	0
k127_7669462	5	0	0	0
k127_9775709	5	0	0	0
k127_11475568	5	0	0	0
k127_94678	8	0	0	0
k127_7152896	4	3.83	10.2	20
k127_914918	4	0	0	0
k127_2004454	5	1.13	1.24	13.21
k127_6566989	6	1.02	6.17	17.46
k127_3839707	12	0.84	4.03	3.57
k127_9975165	6	0	0	0
k127_11102344	7	0	0	0
k127_8059431	5	0.03	0.15	0.77
k127_3281733	4	0	0	0
k127_1417485	9	0.41	0.16	1.26
k127_15102118	8	0	0	0
k127_7149348	8	0.84	2.12	2.54
k127_2997879	7	8.76	7.77	10.31
k127_10844078	5	2.79	2.5	10
k127_1734133	4	0	0	0
k127_5020230	5	0	0	0
k127_8355229	4	0	0	0
k127_7885927	4	0	7.78	7.68
k127_9614342	6	0	0	0
k127_3307401	4	0	0	0
k127_15152808	4	0	0	0
k127_1436917	9	0	0	0
k127_1637238	4	0	0	0
k127_40506	5	0	0	0
k127_3398786	6	0	0	0
k127_4064405	4	0	0	0
k127_1302604	4	0	0	0
k127_10551433	6	0	0	1.75
k127_14343712	5	0	0	0
k127_12980759	11	0.03	1.33	1.16
k127_10607180	4	2.24	2.39	19.67
k127_458232	13	4.99	2.86	21.64
k127_390004	4	0	0	0
k127_15110753	5	2.86	1.15	16.23
k127_6798342	4	0	0	0
k127_11560506	13	0	0	3.69
k127_10676017	9	0	0.22	0
k127_15136822	4	0	0	0
k127_8195572	4	2.15	4.63	20
k127_6497125	6	0	0	0
k127_8535780	5	0	0	0
k127_12912531	17	4.4	3.18	20.7
k127_1351375	4	0.04	0	0
k127_15183811	4	0	0	0
k127_10407736	4	0	0	0
k127_3838129	12	0.33	3.05	10.87
k127_12916173	5	0	0	0
k127_1501068	4	2.74	0.78	7.66
k127_11602574	4	0	0	0
k127_11895768	5	0	0	0
k127_14987314	5	4.5	8.45	47.84
k127_7428076	4	0	0	0
k127_698395	6	0	0.06	0
k127_7112162	4	0.43	0	3.92
k127_10154346	5	0	0	0
k127_2475333	4	0	0	0
k127_6404596	4	0	0	0
k127_13414089	6	0.72	0	2.25
k127_11255023	4	0	0.01	0
k127_5628517	4	0	0	0
k127_8827409	4	0	0	0
k127_8138644	6	0	0	0.08
k127_13328840	4	0	0	0
k127_809705	6	1.85	3.78	12.49
k127_1447152	4	0	0	0
k127_9139937	6	2.36	0.25	9.05
k127_3085643	12	0.34	1.97	11.88
k127_3097888	15	0.02	0.34	2.2
k127_8186861	5	0	0	0
k127_15100802	7	0	0	30
k127_7661207	7	0	0	0
k127_12460241	4	0	0	0
k127_5315723	5	0	0	0
k127_13667781	4	0.01	0	0
k127_15163290	4	0	0.02	0
k127_422700	6	0	0	1.8
k127_4127025	5	0	0	0
k127_652333	6	0	0	0
k127_13814895	5	0	0	0
k127_5054713	7	4.35	4.28	10
k127_1287076	4	0	0	1.75
k127_6008323	13	1.14	1.18	13.92
k127_8875197	7	5.15	5.36	10
k127_13869935	12	0	0	0
k127_2874112	4	0	0	0
k127_584281	4	0	0.06	0
k127_3747719	4	0	0	0
k127_11586750	5	0	0	0
k127_272686	4	0	0	0
k127_15152599	4	0	0	0
k127_15119447	5	0	0	1.18
k127_10896470	5	0	0	0
k127_13444673	5	0	0.1	0.25
k127_91688	9	0.08	0	0.34
k127_263989	5	0	0	0
k127_4435948	4	0	0	1.5
k127_14754125	6	0	0.39	0.06
k127_10831077	5	0	0	0
k127_9451521	5	0	0	0
k127_968049	5	0	0	0
k127_9815021	4	0	0	0
k127_12508948	6	0	0	0
k127_6319777	5	0	0	0
k127_11861756	4	1.16	0.15	12.26
k127_6739040	4	0	0	19.06
k127_36800	4	0	0	0
k127_7150699	4	0	0.23	0.71
k127_10514352	5	0	0	0
k127_12615390	4	0	0.07	0.14
k127_8300127	4	0	0	0
k127_5110169	4	0	0	0
k127_2116283	9	11.24	14.4	28.75
k127_12205448	4	0.2	0.15	2
k127_5344380	6	0	0.46	1.42
k127_10189652	6	0	0	0
k127_10165926	4	0	0	0
k127_13715510	4	0	0	0
k127_8041001	4	0	0	0
k127_15124415	5	0	0	0
k127_9545609	6	0	5.99	10
k127_5514121	5	2	0.28	2.8
k127_230566	4	0	0	0
k127_13807524	5	0	0	0
k127_13912037	4	0	0	0.06
k127_150493	10	0.84	0.77	1.67
k127_6466883	4	0	0	0
k127_9617993	5	0	4.37	3.82
k127_15102971	5	0	10	24.93
k127_9642157	4	0	0	5.92
k127_9830036	4	0	0	0
k127_15128662	4	0	0	0.04
k127_4327048	6	0	0	0
k127_2769087	4	0	0	0
k127_1158521	4	0.03	0.01	0.04
k127_8532554	4	0	0	0
k127_466569	4	0	0	0
k127_9390359	6	0.18	0.09	1.36
k127_13995677	4	0.7	0.2	2.68
k127_1468988	5	0.07	0.07	0
k127_1712596	4	3.37	0.05	10
k127_15119310	4	0	0	0
k127_11152417	5	2.41	0	10
k127_10994499	6	0.02	0.04	1.54
k127_12804024	6	2.09	6.12	10.77
k127_31186	7	0.03	0.33	1.16
k127_4286705	4	0.01	0.06	0
k127_5178503	7	0.58	10.64	16.97
k127_5543425	7	0	0	0
k127_10539968	5	0	0	0
k127_9954250	8	0	0	0
k127_2453205	4	0	0	0
k127_4800338	4	6.83	6.73	22.99
k127_2291	4	0.01	0	0.01
k127_807185	5	0	0	0.78
k127_9935101	7	0	0	0.41
k127_2554829	32	0	0	3.34
k127_8308674	4	0	0	0
k127_13426390	10	8.21	11.35	19.68
k127_4675771	4	0	0.04	0
k127_8808087	4	0.02	0.01	0.46
k127_13449810	4	0	0	0
k127_12778530	5	0	0.04	0.21
k127_2123528	6	0	0	0
k127_1099739	5	0.07	0.04	0.11
k127_4845294	4	8.29	9.17	20.93
k127_575021	7	5.15	5.28	10
k127_15098674	4	0	0	0
k127_6805696	13	2.67	6.89	21.24
k127_1871573	5	0	0.39	0.12
k127_8347192	4	0	0	0.09
k127_10120588	6	0	0	0
k127_10112364	4	0	0	0
k127_4822390	4	3.96	3.79	10
k127_10215050	17	7.44	6.26	30.43
k127_3995911	5	0	0	0
k127_3266522	5	0	0	0
k127_10404697	4	6.75	5.42	1.11
k127_6920266	4	0	0.02	0
k127_4941781	4	1	0.28	0.54
k127_2110563	16	1	3.15	26.23
k127_447704	10	0	0.04	0.76
k127_1630496	4	0	0	0
k127_5549759	5	0	0	0
k127_4478222	4	0	0	0
k127_1716052	8	0	10	30
k127_8087348	5	0.65	0	10
k127_13382353	4	0	0	0
k127_8571351	4	0.13	0.15	0.43
k127_9033308	6	0	0	0
k127_7817257	4	2.86	4.26	15.37
k127_4895109	4	0	0.01	0
k127_7890312	6	0.71	0.02	10.24
k127_2540409	5	0	0	0
k127_492199	4	1.04	1.03	5.67
k127_14830808	5	0	0	0
k127_5855561	4	0	0	0
k127_13911575	6	0.7	1.4	5.3
k127_2204267	5	0.15	0.15	0.94
k127_4310233	4	2.64	6.2	13.53
k127_952766	4	0	0.06	0
k127_13833085	5	0	0	0
k127_9107372	4	0	0	0
k127_1128934	11	0	0	3.79
k127_3171050	7	0.03	0.03	0
k127_5539153	5	0.14	0	0.55
k127_140042	5	0	0	0
k127_8673562	5	0	0	0
k127_7660258	4	0	0	0
k127_885656	7	0	0.01	0
k127_3021035	5	0	0	0
k127_11350580	4	0	0	0
k127_15099235	4	0	0	0
k127_13250265	5	0	0.13	0.77
k127_6823945	4	0	0	0
k127_2835418	4	0	0	0
k127_13436113	8	0.15	0.42	0.94
k127_11536142	4	0	0	0
k127_9831247	20	0	3.89	49.55
k127_3903426	4	0.09	0.24	1.67
k127_3572016	9	0	0	0
k127_10577765	4	0	0	0
k127_290503	4	2.87	9.33	10
k127_5510875	5	0.72	0	2.46
k127_11912895	4	0	0.01	0
k127_5777786	4	0	0	0
k127_1096775	4	0	0.17	0
k127_9410740	6	0	0	0
k127_2316394	4	0	0	0
k127_2387096	5	0	0	0
k127_11905519	5	0	0	4.29
k127_9699900	5	3.53	2.5	16.05
k127_2135971	5	0	0	0
k127_6843318	4	0	0.15	3.72
k127_9654432	5	0	0.01	0
k127_5163455	4	0	0	7.01
k127_11015914	4	0.01	0.13	0.77
k127_2308032	4	0.05	2.59	10
k127_4656686	4	0	0.01	0
k127_4032890	4	0	0	0
k127_9672854	4	0	0	0
k127_36540	5	0	0.31	2.02
k127_7315086	4	0	0	0
k127_10016712	6	0	0	0
k127_1522267	5	0.26	0.23	4.22
k127_15124878	6	0	0.08	0.07
k127_15126761	6	0.05	0.23	10
k127_3568376	4	0	0	0
k127_6433700	4	3.28	1.05	11.26
k127_8999582	10	3.3	7.55	13.57
k127_12416012	6	0	0	0
k127_4812723	6	0	0	0
k127_148369	7	2.86	0	6.23
k127_9191371	5	0.01	0	0
k127_12111463	4	0	0.29	0.5
k127_8513475	7	0	0	0
k127_8114588	4	0	0	0
k127_3731222	5	0.01	0	0
k127_3142076	5	0.7	0.6	2.68
k127_6337629	4	0	0	0
k127_8344320	4	2.63	0	10
k127_1531416	4	0.08	1.29	7.59
k127_8141360	5	0.72	0	0.04
k127_8733447	5	0	0	0
k127_11823251	4	0	0	0
k127_12997241	4	0	0	0
k127_5844187	4	0	0	0
k127_2836011	4	0	0	0
k127_7710094	6	0	0	0
k127_6727265	4	0.01	0.01	0.21
k127_14494864	6	0	0.06	0
k127_10618196	4	0	0	0
k127_11264634	4	0	0	0
k127_8102490	4	0	0.02	0
k127_3658474	4	0	0	0
k127_6103643	5	0	0	0
k127_1065230	4	0	0	0
k127_8659674	6	3.96	3.79	10
k127_5142323	4	1.39	2.56	10
k127_11631201	6	0	0.08	0
k127_1256901	4	0	0	0
k127_3185941	7	0	0.08	0
k127_6215448	5	0	2.75	7.62
k127_10587613	8	0.31	0.31	12.21
k127_4574926	5	0	0	0
k127_9169595	5	2.36	0	0
k127_15144287	6	0	0	0.25
k127_9178512	6	0	1	1.15
k127_4849137	14	3.31	0	12.75
k127_12865897	6	0	0	0
k127_12053842	4	0	0	0
k127_2273795	5	0	0	0
k127_614925	6	0	0	0
k127_4359102	7	0	0.23	1.8
k127_826778	8	0	0	0
k127_4507323	5	0	0	0
k127_8452256	4	0	0	0
k127_4063551	5	0	0	0
k127_1632598	6	0	0	0
k127_4583342	5	0.5	1	0.47
k127_2956250	5	0	0	0
k127_998715	8	0	0	0
k127_6140174	4	0.73	0	3.45
k127_3570579	6	3.29	4.32	20.93
k127_3638311	13	0.05	2.81	24.59
k127_13925381	5	0	0	0
k127_565831	5	0	0	0
k127_9142052	11	0	0	0
k127_760331	4	0	0	0
k127_12430940	6	0.36	6.3	10
k127_4270136	7	0	0	0
k127_9575261	4	0	0	0
k127_4401466	6	0	0	0
k127_9250090	7	0	0	0.77
k127_12673926	5	0	0	0
k127_2488119	4	6.13	5.94	17.27
k127_5240095	4	0	1.87	20
k127_857574	6	0.7	0.51	3.7
k127_14555429	4	0	0	0
k127_952123	5	2.83	0.06	2.82
k127_9079197	4	0	0	0
k127_2312508	5	4.66	8.7	17.43
k127_15125812	4	0	0	0
k127_9956553	4	4.25	3.95	10.88
k127_1610337	5	0	0	0
k127_3482946	4	0.02	0.02	0.11
k127_5596884	4	0	0	0
k127_14283146	8	1.15	4.23	5.39
k127_2312633	4	0	0	0
k127_2978927	5	0	0	0
k127_15133218	4	0	0.06	0
k127_13911805	4	0	0	0
k127_7886769	4	0.39	0.04	2.68
k127_653476	4	0	0	0
k127_2223324	7	0	0	0
k127_9627501	7	0	0	0
k127_13875430	5	0	0	0
k127_7694555	4	0	0	0.04
k127_1559665	5	0	0	0
k127_11823161	5	0.74	0.33	4.24
k127_15183038	4	0	0.08	0
k127_2918591	4	0	0	0
k127_4089857	4	0	0	0
k127_498953	4	0	0	0
k127_1287346	7	0	0	0
k127_13648779	4	0	0.06	0
k127_4488377	5	0.66	0.42	14.2
k127_2493074	5	3.5	3.77	0.45
k127_12503208	6	0	5.99	13.45
k127_1464724	4	0	0	0
k127_1471371	5	0	0	0
k127_11596344	5	0.01	0.03	0
k127_15101743	8	1.65	1.32	28.74
k127_2852823	4	0	0	0
k127_8671797	5	0	0	0
k127_4825148	4	0	0	0
k127_917770	4	0.16	1.18	2.21
k127_6209991	4	2.7	1.38	8.56
k127_1663698	4	0	0	0
k127_14164716	4	0	0	0
k127_2643477	8	4.28	3.05	10
k127_4548637	4	0	0	0
k127_8213036	5	0	0	0
k127_1549810	4	0	0	0
k127_8208597	4	0	0	0
k127_8674564	5	0	0	0
k127_1755032	8	0	0	0
k127_6482411	5	0	0	0
k127_14215166	8	0	0.39	0.06
k127_2387867	4	0	0	0
k127_6547576	10	10.67	10.5	44.88
k127_1282079	6	0	0.02	4.92
k127_994350	8	0	0	0
k127_2143027	5	0	0.07	0
k127_13252919	5	0	0	0
k127_9217057	8	0	0.39	0.12
k127_7043846	8	0	0	0
k127_5103971	5	0	0	0
k127_2669937	4	0.79	9.47	10.09
k127_4177593	6	0	0.01	0
k127_857755	4	0	0	0
k127_2162291	4	0.01	0.13	0.77
k127_4275051	4	0	0.01	0
k127_561856	8	0.42	0.27	1.15
k127_3512131	5	0	0	0
k127_8943858	4	0.31	0	0
k127_9168959	6	0	0	0
k127_1375905	6	2.25	0.73	2.49
k127_13834060	4	1.02	0	0
k127_12523403	4	0	0	0
k127_5686195	4	0	0	0
k127_15149230	4	0	0.01	0
k127_5888368	6	0	0	0
k127_4988010	8	0	0	0
k127_14763193	5	0.19	1.86	5.72
k127_5642728	5	0.03	0.07	0.55
k127_11242370	5	0	0.06	0
k127_11937381	5	0	0	0
k127_77558	5	0	0	0
k127_316739	7	1.24	1.9	4.07
k127_2145310	10	2.84	2.5	10.59
k127_7929908	4	0	0	0
k127_6634152	5	0	0.05	0
k127_8079947	4	0.02	0.01	0
k127_1356191	4	0	0	0
k127_15170978	4	0	0	0
k127_2947906	12	0	3.1	10.2
k127_10519427	5	0	0	0
k127_863543	5	0	0	0
k127_1716739	5	0	0.38	2.73
k127_5366041	5	0	0	0
k127_14077835	9	0	0	0
k127_15103689	14	1.1	5.12	10
k127_11410192	5	0.02	0.02	0
k127_9114854	4	0	0	0
k127_5612333	6	0.13	0.06	0
k127_5142688	11	0	0.04	0.11
k127_4792834	4	0	0	0
k127_8436063	5	0	0	0
k127_8424058	5	0	0	0
k127_6986976	11	0	0	0
k127_7292928	8	0	0	0
k127_5388293	7	0	0	0
k127_8604399	4	0	0	0
k127_13668441	5	0	0	0
k127_13692146	4	0	0	0
k127_12710130	4	0	0	0
k127_1568820	4	0	0	0
k127_2784956	7	0.1	0.24	0.68
k127_11743	6	0	0	0
k127_6874591	4	1.52	0.99	1.96
k127_2335894	5	0.01	0.06	0.06
k127_7704512	5	0	0	0
k127_8649197	4	0	0	0
k127_6585158	6	0.31	0.29	0.86
k127_7847089	7	0	0.13	0.11
k127_7798628	4	0	0.06	0
k127_11222381	4	0	0.39	0.06
k127_9722430	4	0	0	0
k127_713122	4	0	0	0
k127_9499691	5	0	0	0
k127_13965224	4	0	0.08	0
k127_1145545	5	0	0.37	3.43
k127_11576659	4	2.79	2.5	10
k127_8679635	4	0.02	0	0
k127_5309492	4	0	0	0
k127_6168535	4	0	0	0
k127_10889744	11	0	0	0
k127_7927133	4	0	0	0
k127_1275261	9	0.84	0.77	0.55
k127_10863932	4	0	0	3.82
k127_1764399	4	0	0	0
k127_12160826	10	13.03	23.58	37.35
k127_5342483	5	1	0.29	1.4
k127_4299657	5	0	0	0
k127_6774295	4	0.37	0	0
k127_3087749	4	0	0	0
k127_3864018	4	0	0	0
k127_13568045	5	0	0	0
k127_10086689	4	0	0	0
k127_8534009	5	0.21	0.05	4.54
k127_15113788	4	0	0	0.04
k127_9512218	8	0	0	0.06
k127_9722322	4	0.01	0.01	0
k127_9384700	5	0	0.39	0
k127_4419534	6	0	0	0
k127_15138379	4	0	0.06	0
k127_8450980	4	0	0	0
k127_9004004	7	0.07	0.12	10.05
k127_5854615	4	0	0	0
k127_8352063	4	0.13	0.03	0.18
k127_11306943	10	0.55	2.39	1.61
k127_1293401	4	0	0	3.73
k127_5546495	5	0.07	2.63	10
k127_6413051	8	10.3	5.3	30
k127_1115807	9	0	0	0
k127_1283450	5	0	0	0
k127_13887974	8	0	10	20
k127_13174394	4	0.26	0.14	1.41
k127_13378082	4	0	0	0
k127_12520830	4	0.33	3.05	10
k127_1511732	5	0	0	0
k127_10285968	6	0	0	0
k127_2537661	4	0	0	0
k127_10859964	5	2.72	0.28	2.21
k127_12423684	5	0	0.01	0
k127_12030782	4	1.39	2.56	10
k127_15103450	19	0.84	0	8.86
k127_92314	4	0	0	0
k127_10568959	6	4.44	9.91	38.09
k127_13310256	5	0	0	0
k127_11233274	7	0	0	0
k127_419699	9	1.57	0	4.78
k127_1410532	4	7.75	2.58	17.59
k127_11512040	5	0	0	0
k127_1286291	6	0	15.69	40
k127_1290084	4	0	0	0
k127_11235490	4	0	0	0
k127_14007062	20	7.92	5.51	6.84
k127_2360643	5	0	0	0
k127_10437333	5	1.65	1.6	12.09
k127_8503266	4	0	0	0
k127_673927	4	0.05	0	0
k127_5650430	4	0	0	0
k127_12152770	6	2.34	1.81	10
k127_1165880	6	0	0	0
k127_2113804	6	1.72	0.28	2.21
k127_5341143	8	0	0.39	0.06
k127_7433855	5	0	0	0
k127_914911	4	0.52	0.34	7.87
k127_2177910	5	0.05	2.58	0.08
k127_4707745	4	0	0	0
k127_4744343	4	0	0	0
k127_15110492	4	0	0	0.08
k127_4998209	4	0	0	0
k127_4682854	6	0	0.63	0.46
k127_13391848	4	0	0	0
k127_310136	5	0	0	0
k127_2062981	4	0	0	0
k127_5448755	8	0.01	0	0
k127_5656618	8	0	0	0
k127_11326971	6	2.87	9.33	10
k127_5920525	4	0	0	0
k127_1754909	5	0	0	0
k127_13420192	4	0	0	0
k127_13381213	4	0.01	0.02	0
k127_93636	4	0	0	0
k127_15100360	5	1	0.28	1.4
k127_517333	5	0	0.24	0
k127_13723749	4	0	0	0
k127_450573	12	0.72	0.56	2.68
k127_1869690	4	0	0	0.04
k127_10673106	4	2.87	9.33	10
k127_9026734	8	0	0.05	0
k127_4656372	4	0	0	0
k127_5678992	5	0	1.83	2.33
k127_1088711	8	0.85	0.73	2.49
k127_10942443	5	0	0	0
k127_9944163	4	0	0	0
k127_7749933	5	0	0.24	0.16
k127_714492	14	0.64	2.84	24.89
k127_12034477	5	2.41	5.99	10
k127_750962	4	0	0	0
k127_15122411	4	0	0	0
k127_5846858	14	0	0	13.85
k127_5990360	20	0	0.39	0.12
k127_2221785	7	0	0	0
k127_6266804	6	0.01	0	0
k127_6987242	5	0	0	0
k127_1518339	4	0	0	0
k127_2748368	4	0	0	0
k127_877962	4	0	0	0.18
k127_9854925	14	3.51	14.72	47.38
k127_5574260	5	0	0	0
k127_10295122	6	1	3.05	11.25
k127_7473398	4	0.01	0.04	0.22
k127_3922418	4	0.01	0	0
k127_8183512	4	0	0	0
k127_11508749	4	0	0	0
k127_8911951	10	0.01	0.23	0.25
k127_6660816	4	2.8	0.01	10
k127_5438249	17	0	0	0
k127_1270705	5	0	0	0.06
k127_2861110	5	0	0	0
k127_15178109	4	0.72	0.06	2.21
k127_9889522	5	0	3.11	10
k127_12499696	5	0	0	0
k127_2283341	5	0	0	0
k127_1617952	5	0	0	0
k127_2616635	4	3.06	2.69	12.75
k127_9381700	4	2.09	0.94	6.04
k127_3542958	7	0.21	0.01	0
k127_13118245	5	0.03	0	0
k127_5776343	5	0	0	0
k127_1610174	5	0.08	0.25	1.97
k127_4752978	5	0.59	0.14	2.44
k127_3421421	4	0	0	0
k127_1415522	9	1.46	1.61	13.17
k127_40423	8	4.33	13.29	27.91
k127_14008068	4	0.01	0.09	0.07
k127_11515117	4	0	0	0
k127_15116771	5	3.8	3.05	15.22
k127_7325932	6	3.88	2.62	10.53
k127_10854144	5	0	0	0
k127_2425360	10	0	0	0
k127_3932960	6	0	0	0
k127_2359671	4	0.01	0.01	0
k127_15104090	4	1	0.28	1.4
k127_925890	8	0.43	0	1.24
k127_9645287	4	0	0	0
k127_9846529	5	0	0.02	0
k127_48748	6	0	0	0
k127_1129720	4	0	0	0
k127_11483238	4	0.14	0.13	0.22
k127_11447882	5	0	0	0
k127_2691772	4	0	1	7.92
k127_8152098	5	0	0	0
k127_5516673	6	0	0	0
k127_1267768	6	0	0.05	0.09
k127_2283980	5	0	0	0
k127_13762865	4	0	0	0
k127_6461291	5	0	0	0
k127_9107749	4	0	0	0
k127_7848693	5	0	0.01	0
k127_119113	12	2.23	1.25	20.78
k127_4657279	6	0.08	0.07	0.17
k127_9445301	4	0	0	0
k127_7308155	5	0.7	0.5	3.7
k127_779420	5	0	0	0
k127_15097708	4	2.87	0	0
k127_979448	6	0	0	0
k127_6203747	6	0	0	0
k127_1241051	8	0	0	0
k127_10806203	7	0	0	0
k127_10556386	4	4.5	2.4	0
k127_8934563	5	1.72	0.28	1.4
k127_941117	4	0.41	0.4	10.07
k127_8204874	4	0	0	0
k127_489805	7	1.53	3.74	5.09
k127_10964482	9	0.05	0.6	10.02
k127_780400	4	0	0.02	0
k127_3527854	4	0	0	0
k127_3403556	4	0	0.06	0
k127_3016672	4	0	0	0
k127_1877333	4	0.49	0.41	4.86
k127_747222	6	0.32	0.32	0.86
k127_3397276	7	0	0	0
k127_9008165	4	2.17	2.15	17.27
k127_133543	5	0	0	0
k127_15135617	4	0	0	0
k127_7751701	7	7.74	10.11	20
k127_3539474	21	0.02	1.29	0.04
k127_6128982	4	0.33	3.05	10
k127_11968794	6	1.48	1.45	0.2
k127_3324824	7	0	0.02	0.24
k127_4743801	5	0	0	0
k127_4511210	11	0	0	0
k127_11589895	4	0.46	0.45	2.28
k127_9143378	7	0	1	11.09
k127_2449611	8	0.99	0.58	8.01
k127_3136459	4	1	0.28	1.4
k127_1927494	4	0	0	0
k127_9770125	5	1	0.28	1.4
k127_6369208	5	0.84	1.55	14.54
k127_12982721	5	0	0	0
k127_1522415	11	0	0.23	1.71
k127_5364730	7	0	0	0
k127_5685779	4	0	0	0
k127_12649214	7	0	0	0.06
k127_7464218	6	1.98	4.34	30
k127_8753653	6	0	0	0
k127_2957217	6	0	0	0
k127_4295487	4	0	0	0
k127_2139191	4	8.96	5.28	23.08
k127_7822673	4	0	0	0
k127_8496500	4	0	0	0
k127_6453665	6	0.02	0.01	0.06
k127_12442344	4	0	0	0
k127_3021637	8	1.02	6.18	14.15
k127_6242967	7	0	0	0.06
k127_8468505	4	2.24	2.02	6.92
k127_14986712	4	0.72	0.48	3.51
k127_7196949	5	8.28	6.26	30
k127_13084818	4	0	0	0.06
k127_10694780	4	0	0	0
k127_2836723	4	0	0	0
k127_1308932	5	0	1.35	0
k127_2666221	4	1	0.28	0
k127_2546263	9	0.58	0	3.31
k127_10107815	5	0	0	0.82
k127_7211245	4	0.01	0.03	0
k127_11827495	4	3.09	6.1	20
k127_391670	5	0	0	0
k127_7886225	4	0	0	0
k127_9293174	5	3.55	3.77	10.09
k127_15098612	4	0	0	0
k127_10962932	6	0	0	0
k127_1163573	4	0	0	0
k127_8999814	5	0	0	0
k127_13150741	4	0	0.04	0
k127_10938587	9	3.83	5.18	12.68
k127_12755071	6	0	0.07	0.11
k127_10681462	5	0	0	0
k127_6576673	7	0.41	0.56	1.36
k127_10309168	7	0	0	0
k127_2819712	4	0	0	0
k127_11142514	4	0	0	0
k127_3903944	4	0	0.06	0
k127_8019506	4	0	0	0
k127_6041591	4	0.05	0.07	0
k127_420031	6	0	0	0
k127_4271025	6	0	0	0
k127_417738	6	0	0	0
k127_8610260	5	0.32	0	1.4
k127_963668	6	0	0.03	0
k127_2760880	5	0	0	0
k127_4604953	4	0.01	0.01	0
k127_4490021	7	1	0.7	8.63
k127_4672935	4	0	0	0
k127_3282583	7	1.7	0.91	6.43
k127_12388188	4	1.36	1.02	5.27
k127_15102452	4	0	0	0.04
k127_2288470	5	0	0	0
k127_13214057	5	0	0	0
k127_3826390	7	0	10	30
k127_7211704	9	0	0.34	0
k127_7119894	5	0	0	0.04
k127_5819420	6	0	0	0
k127_15139182	4	0	0.06	0
k127_12251608	13	0	0	5.63
k127_501966	4	0.01	0	0
k127_3957363	6	0	0	0
k127_8420031	4	0	1	0
k127_1870889	6	0	0	0
k127_15100490	4	0	0.06	0
k127_5960558	9	0	0	0
k127_3192693	7	0	0	12.95
k127_6116089	4	0	0	2.25
k127_926064	5	0	1	7.16
k127_11869268	4	2.79	2.5	10
k127_4420478	5	0	0.02	0
k127_5618113	4	0	5.78	14.64
k127_465393	4	0	0	0
k127_2263700	4	2.92	5.1	19.05
k127_8237481	4	0	0	0
k127_4529906	7	0	0	0
k127_8057210	5	0	0	0
k127_942593	4	0.25	0.01	10
k127_10607940	4	0	0.08	0
k127_1503382	5	0	0	0
k127_2615009	4	0.26	0.19	0.71
k127_5203369	6	0	0	0
k127_1496207	4	0	0	0
k127_5999440	4	0	0	0
k127_7647527	6	2.41	7.65	25.21
k127_2576636	8	0	0	0
k127_9375389	8	0	0	0
k127_6352602	4	0.05	0.07	0
k127_8862838	6	0	0	12.23
k127_1980256	5	0	0.73	5.14
k127_9394011	4	0.65	0	10
k127_3513263	4	0.92	0.33	1.88
k127_12330614	6	0	0.01	0
k127_712968	5	0.1	0.04	0.05
k127_1412654	10	1.94	1.38	3.07
k127_5247474	4	0	0.03	0
k127_62918	10	3.96	3.79	10.07
k127_1924300	12	0	0	0
k127_5189494	4	0	0.01	0.25
k127_6588546	4	0	0	0
k127_11204366	5	0	0	0
k127_9407291	4	2.76	3.05	10
k127_14489603	15	0	5.16	103.49
k127_12897154	5	0	0	0
k127_10724134	5	0	0	0
k127_5525078	4	0	0	0
k127_483650	5	0.58	3.32	10
k127_5821787	5	0	0	1.09
k127_15101681	6	0	0.06	0
k127_489829	4	0	0	0
k127_2109042	4	0	0	0
k127_10677969	4	0	0	0
k127_1435290	9	0.03	4.13	0.9
k127_2459357	4	0.02	0.01	0
k127_15098735	5	0	0.08	0.07
k127_1472357	4	0	0	0
k127_15097594	5	0	0	0
k127_8862617	5	0	0	0.44
k127_5185062	6	0.02	0.05	0.01
k127_166954	4	0	0	0
k127_6257014	14	0.16	1.46	8.99
k127_9326575	12	0	6.07	10.28
k127_14197097	4	0	0	0
k127_5165117	12	8.6	8.28	10.36
k127_2646993	11	4.38	4.8	30
k127_12752073	8	0.49	0.24	1.26
k127_4047410	5	0	0	7.73
k127_15159848	4	0	0.03	0
k127_10248034	4	0	0.97	1.48
k127_1392139	5	0.02	0	0
k127_2770460	5	0	0	0
k127_8315062	4	0	0	0
k127_10496478	4	2.41	6	10
k127_3190281	4	0.03	0	0
k127_11862959	4	0	0	0
k127_2343571	4	0	0	1.03
k127_7991412	6	0	0.01	0
k127_4139133	7	0	0	0
k127_15119504	5	0	0.08	0.07
k127_2526580	4	0	0	0
k127_5860309	4	0	0	0
k127_6444292	5	2.42	2.15	9.2
k127_13605427	9	8.29	9.3	20.77
k127_3841245	4	0	0	1.67
k127_1376782	4	0	0	0
k127_1771290	4	0	0	0
k127_1954145	5	0	0	0
k127_888373	4	0	0	0
k127_4304055	6	0	1.83	10.49
k127_7704155	5	0	0.04	0.11
k127_15111204	5	0	0.06	0
k127_13664540	7	0	0.06	4.72
k127_3249032	4	0	0	0
k127_1118215	4	0	0	0
k127_13144400	6	0	0	0
k127_5434364	10	0	0.25	1.19
k127_2240394	8	0.11	0.46	0.13
k127_4093663	7	0	0	0
k127_14888894	5	0	0	0
k127_501106	6	0.16	0.17	0.28
k127_5854852	4	9.88	8.85	30
k127_15107270	8	0.01	1.04	0.11
k127_5575733	4	0	0	0
k127_9410261	5	0	0	0
k127_15100448	4	0	0.06	0
k127_14025602	5	0.72	0.02	2.21
k127_14243376	7	0	0	0.21
k127_2762744	5	2.76	3.05	10
k127_913684	4	4.34	6.52	25.93
k127_11257205	6	1.03	6.02	10
k127_6433937	4	0.01	0.01	0
k127_12521968	4	1.37	0.78	7.63
k127_7718032	4	0	0	0
k127_5014525	4	0	0	0
k127_2124181	4	0	0	0
k127_1861100	6	0	0	0
k127_12365761	5	0	0.15	1.75
k127_9511643	4	0	0	0
k127_64765	4	0	0	0
k127_2699797	5	0	0	0
k127_10374298	8	0	15.69	55.93
k127_2834820	5	0.02	0.12	0.34
k127_14720053	4	1.33	1.25	6.93
k127_3523873	5	0	0	0
k127_4836176	4	0	0	0
k127_7403060	5	0.01	0	0
k127_12304471	6	0	0	11.84
k127_15133548	5	0	0	0.04
k127_6320934	5	0	0	0
k127_10151296	5	3.29	4.37	8.67
k127_881500	7	2.86	2.75	12.98
k127_5996172	6	0	0	0
k127_2157703	11	4.17	4.15	21.47
k127_15112120	4	1	0	0
k127_3177369	4	0	0	0
k127_13104675	8	0.01	0.01	0.01
k127_13651728	14	0.16	0.57	4
k127_162320	4	0	0	0
k127_10775875	6	0	0	10
k127_6209838	13	0.89	1.94	3.09
k127_6119425	14	0.47	0.19	1.84
k127_5552717	4	0	0	0
k127_4522754	4	0	0	0
k127_5238188	21	1.2	0.08	13.83
k127_5126781	5	0.1	0.03	9.05
k127_13274616	6	0	0	0
k127_5105931	4	0	0.06	0
k127_2207922	4	0	0	0
k127_10806846	8	0	0.35	4.29
k127_5995272	6	0	4.13	10.68
k127_85717	5	0	1.23	5.4
k127_12885566	6	0	0	0
k127_6432780	5	0	0	0
k127_2532144	4	0	0	0
k127_3492937	4	0	0	0.32
k127_5103508	5	0	0	0
k127_7233962	7	2.7	6	10.69
k127_4055801	5	0	0	0
k127_2159911	5	0	0	0
k127_13679033	4	0	0	0
k127_10810699	6	0.01	1.01	0.34
k127_15104348	7	0	0.13	2.1
k127_7398406	4	0	0	0
k127_6339183	4	0	0	0
k127_6340154	7	0.02	0.05	0.02
k127_15098752	4	0	0	0
k127_1008754	5	0	0	0
k127_2785545	4	0	0	0
k127_13858119	16	0.01	0.02	0
k127_13786804	4	0.5	0.5	10
k127_1845492	4	0	0	0
k127_3340266	4	0	0	0
k127_3515502	5	0	0	3.61
k127_3861513	4	0	0	0
k127_420714	6	0	0	0
k127_7793420	4	0	0	0
k127_6427554	5	0.07	0.04	0.11
k127_11448854	4	0.36	5.99	20
k127_1274488	5	0	0	0
k127_10413262	4	7	0.17	10
k127_3510775	5	0	0.78	0.18
k127_11801119	5	0	0.02	0
k127_1612745	7	0.85	0.73	2.49
k127_8471212	4	0.04	0.04	0.11
k127_14325216	5	0	0	0
k127_2625209	5	0	0	0
k127_618637	6	0	0	0
k127_8866938	4	0	0	0
k127_11208641	7	0	2.13	0
k127_1322472	5	0	0	0
k127_12554223	4	0.06	0	0
k127_13167007	11	11.51	5.82	20.62
k127_641893	5	0	0	0
k127_5588009	6	0	0	0
k127_11461274	7	0	1.13	4.95
k127_2239242	4	2.48	3.17	3.53
k127_1953821	4	0	0	0
k127_1940990	5	0	0	0
k127_3361523	4	0	0	0
k127_3903564	4	0	0	0
k127_12937867	5	0	0	0
k127_7452621	5	0	0	0
k127_11013293	5	0	0.02	0
k127_14689246	4	0	0	0
k127_544770	6	9.86	9.41	16.85
k127_7860232	5	0	0	0
k127_2460595	4	0	0	0
k127_2434694	5	0.04	0.22	0
k127_5509437	5	0.31	0.17	2.68
k127_1041928	7	0	0	10
k127_10053853	7	0	0	0
k127_5029445	5	2.86	0	6.23
k127_11479002	7	0	0	0
k127_427593	4	0	0	0
k127_2298524	4	1.04	11.09	10.04
k127_8921942	4	0	0	0.06
k127_2636998	4	0.74	0.8	0
k127_5267837	6	0.02	0.01	0.18
k127_15119088	4	0	0	4.07
k127_8960716	4	0	0.24	0.46
k127_13494425	4	0	0	0
k127_6619171	4	0	0	0
k127_3188109	12	0	0	0
k127_999461	12	2.88	0.01	10
k127_14143811	4	0	0.04	11.03
k127_8930067	4	0	0	0
k127_9608315	5	0	0	0
k127_4502897	8	0	1	1.07
k127_13114125	4	0.01	0.65	4.14
k127_4683148	5	0	0	0
k127_13525591	4	0	0.02	0
k127_2448770	4	0.13	0.05	0
k127_12971530	4	0.06	0.11	0
[truncated: 1,231 more rows]
