# Supplementary material for: The persistence and stabilization of auxiliary genes in the human skin virome
Source: Virol J. 2023 Mar 22;20:49. doi: 10.1186/s12985-023-02012-3 (PMC10031188; doi:10.1186/s12985-023-02012-3)
Supplement: Supplementary file 3 — Additional file 3. Count data for viral abundance at family level. [file 12985_2023_2012_MOESM3_ESM.xlsx]

## Sheet: table
	P01			P02			P03			P04			P05			P06			P07			P08			P09			P10			P11			P12			P13			P14			P15			P16			P17
	Left Hand	Right Hand	Scalp	Left Hand	Right Hand	Scalp	Left Hand	Right Hand	Scalp	Left Hand	Right Hand	Scalp	Left Hand	Right Hand	Scalp	Left Hand	Right Hand	Scalp	Left Hand	Right Hand	Scalp	Left Hand	Right Hand	Scalp	Left Hand	Right Hand	Scalp	Left Hand	Right Hand	Scalp	Left Hand	Right Hand	Scalp	Left Hand	Right Hand	Scalp	Left Hand	Right Hand	Scalp	Left Hand	Right Hand	Scalp	Left Hand	Right Hand	Scalp	Left Hand	Right Hand	Scalp	Left Hand
Ackermannviridae	0	0	0	0	0	0	0	0	0	0	0	0	0	0	0	0	0	0	0	0	0	0	0	0	2	0	0	0	2	0	0	2	0	0	0	0	937	247	0	0	0	0	0	0	0	0	0	0	0
Alloherpesviridae	0	0	0	0	0	0	0	0	0	0	0	0	0	0	0	0	0	0	0	0	0	0	0	0	0	0	0	0	0	0	0	0	0	0	0	0	0	0	0	0	0	0	0	0	0	0	0	0	0
Ascoviridae	4	3	5	8395	2	2	3	5	4	10	1	7	6	4	7	0	10	5	3	7	6	0	0	0	0	1732	753	2	4	1	0	0	0	10	0	0	0	0	192	0	0	0	0	0	0	0	6	0	0
Autographiviridae	0	0	0	0	0	0	0	0	0	0	0	0	59	0	0	0	0	0	0	0	0	0	0	0	0	0	0	0	0	0	0	0	0	0	0	0	0	0	0	0	0	0	0	0	0	0	0	0	0
Baculoviridae	0	2	2	1921	0	0	4	0	0	2	0	0	0	0	2	0	0	0	0	0	2	72	260	0	0	0	0	0	2	0	0	0	0	0	0	0	0	0	0	0	0	0	2	0	0	0	0	0	0
Bicaudaviridae	0	0	0	0	0	0	0	0	0	0	0	0	0	0	0	0	0	0	0	0	0	0	0	0	0	0	0	0	0	0	419	64	0	0	0	0	0	0	0	0	0	0	0	0	0	0	0	0	0
Caulimoviridae	6	4	14	6	2	2	2	3	6	277	4916	6	208	6	5	2	10	356	11	4	53	16	1716	25	37	740	84496	17	15	24	14820	18	17	4086	32	19	15	22	63	14	10	21	3	8	9	7321	1140	22	18
Circoviridae	0	4	4	4	39	2745	0	2	2	3	0	4	0	2	0	0	2	0	2	0	0	0	0	0	0	0	0	0	0	0	0	0	0	0	0	0	0	0	0	0	0	0	0	0	0	0	0	0	0
Demerecviridae	2	0	2	1204	2	2	0	2	2	2	0	2	2	2	0	0	0	0	0	0	0	4	0	150	2	0	4	1	4	2	346	480	0	0	3	0	19	9400	7	2	0	2	6	4	1	8	2	0	4
Geminiviridae	0	0	0	0	0	0	0	0	0	0	0	0	0	0	0	0	0	0	0	0	0	0	0	0	0	0	0	0	0	0	0	0	0	0	0	0	0	0	0	0	0	0	6	68383	9	14	10	0	18
Genomoviridae	13	6	19	97	4	10	17	21	7	6	1619	108826	12	12	11	8	13	30163	8	7	9	4766	3322	0	2	0	0	0	0	1519	0	0	2	0	0	2	0	0	0	0	0	0	154	0	0	0	0	0	0
Guelinviridae	0	0	0	0	0	0	0	0	0	0	0	0	0	0	0	0	0	0	0	0	0	0	0	0	0	0	0	0	0	0	0	0	0	0	0	0	0	0	0	0	0	0	0	0	0	0	0	0	0
Herelleviridae	12	20	83	319	5872	34	33	1304	7774	653	13494	2897	11	21	17	5	12	96	7	50	5	8	12	8	27	2744	26	8	1400	11214	2615	770	397	6	18030	15	806	1500	342	3	2	13	2	11	24	30	128	2329	7
Inoviridae	18	11	14	30	13	23	15433	10	12496	10	15	12	240	17	18	0	12	1638	10	21	20	4	4	1	2	3	10	10	9	9	15	2	29731	6	2	2	4	462	6	6	2	2	0	0	0	0	0	0	0
Iridoviridae	0	0	0	0	0	0	0	0	0	0	0	0	0	0	0	0	4	0	0	0	0	252	0	11	0	71	0	0	0	0	0	0	0	0	0	1	0	0	0	0	0	0	9	2	14	17	5	12	13
Marseilleviridae	0	0	0	0	0	0	0	0	0	0	0	0	0	0	0	0	0	0	0	0	0	0	0	0	0	0	0	0	0	0	0	0	0	0	0	0	0	0	0	0	0	0	0	0	0	0	0	0	0
Metaviridae	2	2	6	4	3085	4	2	9	2	1489	0	2	1034	6	5	0	2	6	0	10	4	0	0	0	0	0	0	0	0	0	0	0	0	68	0	0	0	0	0	0	0	0	0	0	0	0	0	0	0
Microviridae	21	23	50	65	26	19	33	46	30	33	41	18	26503	27155	38	0	33	28	35	76	49	0	0	0	0	0	2	0	0	0	0	0	1004	2	0	0	0	0	0	0	0	0	14	27	21	22	10	0	53
Mimiviridae	2	6	8	6	6	4	95	4	2479	2085	309	4219	4	4	12	2	6	2	4	4	2	5	1	3	6	2511	3	287	7	18457	1203	3	2	9613	188	557	1	10	14	5	5	3	0	0	0	2	0	0	674
Myoviridae	9056	32	10466	1727	9038	121	42268	78	3792	16303	15362	1543	1257	3138	310	94	83	20	42	44	10226	5602	1198	22	3383	19335	328	8078	16	359	999	64	8027	11221	10174	12202	10603	5169	529	13	27	15498	236	591	44	1107	77121	710	64
Nimaviridae	0	0	0	0	0	0	0	0	0	0	0	0	0	0	0	0	0	0	0	0	0	0	0	0	0	0	0	0	0	0	0	0	0	0	0	0	0	0	0	0	0	0	0	0	0	0	0	0	0
Nudiviridae	2	0	2	6	8	0	3	2	2	3	0	4	13	0	14406	5	2	1	0	0	0	0	0	0	0	0	0	0	0	0	0	0	0	0	0	0	0	0	0	0	0	0	2	0	2	0	1	0	0
Paulinoviridae	3	0	2	8	4	110	4	3914	1	0	2	2	0	0	2638	1	2	2	0	4	0	0	0	0	0	0	0	0	0	0	0	0	0	0	0	0	1218	783	0	5	0	0	0	1	0	3	0	0	2503
Phycodnaviridae	10	0	0	0	455	3	0	2	0	0	546	4	0	12	52	0	0	0	0	0	0	0	0	0	0	462	2	236	49	0	3	18	4	0	174	0	418	48	3	0	0	0	12	6	11	13	24	26	45
Pithoviridae	19	32	27	158683	0	40	17	46	25	35	20	23	12	12	0	38	24	24	23	0	17	0	0	0	0	0	0	0	0	0	0	0	0	0	0	0	0	62	0	0	0	0	0	1	1	0	0	0	0
Podoviridae	12	22	28	31	6	23	18	29	3873	70098	13	180	311	60	4	25	7	6	8	6	10	11	2	3	145	9	7	1974	309	172	1057	4	5	10	24354	229	2609	8	11	2	2	5	6	5	7	202	6164	8	7
Polydnaviridae	0	0	0	0	0	0	0	0	0	0	0	0	0	0	0	0	0	0	0	0	0	0	0	0	0	0	0	0	0	0	0	0	0	0	0	0	0	0	0	0	0	0	0	0	0	0	0	0	0
Potyviridae	0	0	0	0	0	0	0	0	0	0	0	0	0	0	0	0	0	0	0	0	0	0	0	0	0	0	0	0	0	0	0	0	0	0	0	0	0	0	0	0	0	0	0	0	0	2	0	0	4
Poxviridae	0	0	0	0	0	0	0	0	0	0	0	0	0	0	0	0	0	0	0	0	0	0	0	0	0	0	0	0	0	0	0	0	0	0	0	0	0	0	0	0	0	0	0	0	0	0	0	0	0
Redondoviridae	0	8	6	10	12	20	6	6	4	0	2	4	10	3	9678	0	6	2	2	4	4	0	0	0	0	0	0	0	0	0	0	0	0	0	0	0	0	0	0	0	0	0	0	0	0	0	0	0	0
Retroviridae	0	0	13	0	0	0	0	0	0	0	0	0	0	0	0	0	0	0	0	0	0	0	0	0	0	0	0	0	0	0	0	0	0	0	0	0	0	0	0	0	0	29	0	0	0	0	0	0	0
Rountreeviridae	0	0	4	2	2	34	0	2	1	0	88	187	0	0	54	0	0	0	0	0	0	10	12	17	21	18	28	50	62	110172	112	22	7	15	30	1575	353	416	944	11	31	8	18	29	10	41	18	48	24516
Salasmaviridae	0	1	0	4351	1	0	0	3	0	0	0	1	0	0	0	0	0	0	0	0	0	0	0	0	0	0	0	0	0	0	0	0	0	0	0	0	0	0	0	0	0	0	0	0	0	0	0	0	0
Schitoviridae	0	0	0	2	0	0	0	0	0	0	2	6	0	0	171	0	0	0	0	0	0	0	0	0	0	1429	0	0	0	0	0	0	0	0	0	0	0	0	0	1	0	0	2	5	1	1567	1144	12	0
Siphoviridae	585	109	111	4594	7692	1057	333	1052	20607	160174	24123	2806	155	1593	518	58	90	1397	9402	86	33084	1103	405	7388	73090	9696	3797	2448	5022	38764	9820	27186	15231	1640	1902	3937	44393	7759	12898	1632	2246	5170	579	1399	78	90411	5432	54476	2659
Smacoviridae	0	0	0	0	0	0	0	0	0	0	0	0	0	0	0	0	0	0	0	0	0	0	0	0	0	0	0	0	0	0	0	0	0	0	0	0	0	0	0	0	0	0	0	0	0	0	0	0	0
Totiviridae	0	0	0	0	0	0	0	0	0	0	0	0	0	0	0	0	0	0	0	0	0	1	0	0	0	0	0	2	0	0	0	0	0	0	0	0	0	0	0	0	0	0	0	0	0	0	0	0	0
Unclassified Caudovirales	1	2	104	0	2	2	2	0	0	11735	0	2	0	0	0	4	4	2	2	0	0	14	2	0	0	0	0	0	0	0	0	0	0	0	0	86	0	0	0	0	0	0	0	0	0	0	0	0	0
Unclassified Viruses	31282	54903	94760	69352	150209	574513	38423	190355	132684	1798413	77727	82178	163297	599284	126652	3058	27962	176763	35376	20617	30958	9528	101420	232756	65660	222170	306409	49377	377948	33803	284066	153256	84511	99158	105378	62934	443807	258086	48095	51751	16433	86785	55036	183300	185019	209033	69705	85076	55169
[truncated: 77 more columns]
